# Supplementary material for: Characterizing the evolution and phenotypic impact of ampliconic Y chromosome regions
Source: Nat Commun. 2023 Jul 6;14:3990. doi: 10.1038/s41467-023-39644-6 (PMC10326017; doi:10.1038/s41467-023-39644-6)
Supplement: Supplementary file 4 — Supplementary Data 1 [file 41467_2023_39644_MOESM4_ESM.xlsx]

## Sheet: Feuil1
hg38.pos	hg38.paralog.pos	pos.refAl	pos.altAl1	pos.altAl2	N.valid.readCnt	N.pseudoheterozygous.GTs
25394060	24276087	G	A		9133	300
25394285	24275862	G	A		9134	1
25394682	24275465	G	A		9133	2
25396001	24274146	G	A		9134	2
25396857	24273290	T	C		9154	1
25396918	24273229	C	A		9154	1
25396945	24273202	T	C		9153	1
25396968	24273179	G	A		9153	1
25397101	24273046	G	A		9137	3
25397208	24272939	C	A		9133	6184
25397499	24272648	G	A		9133	3
25397628	24272519	G	A		9133	69
25398220	24271927	T	A		9133	6
25398327	24271820	G	A		9133	1
25398337	24271810	T	C		9133	2577
25398701	24271446	G	A		9139	3
25399279	24270868	T	C		9143	1
25399526	24270621	G	A		9133	1
25399825	24270322	C	A		9136	3
25399995	24270152	T	C		9162	9150
25400113	24270033	G	A		9133	14
25400318	24269828	G	A		9134	1
25400371	24269775	G	A	T	9134	4
25400678	24269466	G	A	C	9132	3
25401048	24269096	T	A	C	9134	16
25401123	24269021	T	G		9140	2
25401554	24268590	T	A		9134	1
25401746	24268398	T	C		9133	2
25401790	24268354	T	C		9133	3
25402333	24267810	G	A		9141	2
25402340	24267803	G	A		9138	1
25402390	24267753	T	C		9134	19
25402401	24267742	C	A		9133	3
25402718	24267425	T	C		9133	5
25402985	24267158	T	G		9133	2
25403713	24266430	G	A		9133	3
25403714	24266429	T	C		9133	3
25403945	24266198	G	A		9133	2
25404362	24265781	G	A	T	9133	4
25405176	24264967	G	A		9133	3
25405232	24264911	C	A		9133	1
25405343	24264800	C	A		9133	14
25405670	24264473	G	A		9133	7
25405826	24264317	G	A		9134	1
25405861	24264282	T	A		9134	2
25406344	24263799	T	G		9141	2
25406411	24263732	T	C		9136	3342
25406813	24263330	G	C		9133	3
25407343	24262800	G	A		9133	4
25407638	24262505	G	A		9133	2
25407881	24262262	C	A		9133	4
25407961	24262182	C	A		9133	41
25408386	24261757	G	A		9134	13
25408568	24261575	G	A		9134	1
25408622	24261521	G	A		9134	2
25408870	24261273	C	A		9133	15
25408891	24261252	C	A		9133	1
25409013	24261130	G	C		9133	2
25409732	24260411	G	A		9135	1
25409791	24260352	G	A		9133	3
25409985	24260158	G	A		9133	1
25410447	24259696	G	A		9133	501
25410818	24259325	T	C		9157	1
25411355	24258788	T	C		9134	52
25411805	24258338	G	A		9133	8
25412043	24258100	G	A		9135	10
25412091	24258052	T	C		9136	1
25412363	24257780	G	A		9133	51
25412696	24257447	G	A		9133	2
25412702	24257441	G	A		9133	2
25413035	24257108	G	A		9133	15
25413823	24256320	G	A		9134	2
25413863	24256280	G	A		9133	35
25414891	24255252	G	A		9133	1
25414917	24255226	G	A		9133	2
25415026	24255117	G	A		9134	3
25416048	24254096	T	C		9133	1
25416159	24253985	C	A		9133	502
25416647	24253497	T	A		9135	2
25417521	24252623	C	A		9133	2
25418870	24251274	G	A		9134	1
25418984	24251160	G	A		9133	30
25419224	24250920	G	A		9135	1
25419787	24250356	G	A		9136	1
25421724	24248419	G	A		9133	1
25422589	24247554	C	A		9133	3
25423156	24246987	G	A		9133	1
25424049	24246094	G	C		9133	61
25425178	24244963	G	A		9137	2
25426108	24244033	T	C		9133	14
25426188	24243953	C	A		9133	16
25426403	24243738	T	C		9133	1
25426584	24243557	G	A		9137	1
25426648	24243493	G	A		9140	42
25427164	24242977	G	A		9133	1
25427173	24242968	G	A		9133	2
25427571	24242570	G	A		9133	8
25427931	24242210	T	C		9134	18
25428049	24242092	C	A		9133	8
25428145	24241996	T	C		9133	1
25428532	24241609	G	A		9134	2
25428553	24241588	G	A		9133	68
25428721	24241420	G	A		9134	5
25428875	24241266	G	C		9135	1
25429021	24241120	T	C		9137	1
25429581	24240560	G	A		9133	1
25429889	24240251	C	A	T	9134	20
25430093	24240047	T	A		9134	2
25430327	24239813	G	A		9133	2
25430359	24239781	G	A		9133	2
25430592	24239548	G	A		9133	37
25431789	24238351	G	C		9133	48
25431885	24238255	T	C		9133	1
25432068	24238072	G	A	T	9132	4
25432442	24237698	T	C		9133	2
25433214	24236926	C	A		9133	1
25434113	24236027	T	C		9133	2
25434167	24235973	T	C		9133	19
25434346	24235794	T	C		9133	1
25435194	24234946	C	A		9134	2
25435553	24234587	T	C		9133	3
25436249	24233891	T	G		9133	37
25436328	24233812	T	A		9133	3
25436974	24233166	C	A		9133	7
25437644	24232497	T	C		9133	4
25437854	24232287	T	C		9133	2
25438055	24232086	G	A		9133	1
25438483	24231658	G	A		9133	3377
25438675	24231466	T	C		9133	8
25439146	24230995	G	A		9133	1
25439273	24230868	T	C		9133	37
25439436	24230705	G	C		9133	1
25439817	24230325	G	A	T	9129	9
25440316	24229826	G	A		9133	1
25440494	24229648	G	A		9133	50
25440522	24229620	G	A		9133	4
25440680	24229462	G	A		9133	1
25440901	24229241	G	A		9136	56
25441771	24228371	T	A		9135	3
25442438	24227704	T	G		9136	3
25442597	24227545	G	A		9134	3
25442610	24227532	T	G		9134	31
25442775	24227367	T	C		9134	8
25443700	24226442	T	C		9159	11
25443746	24226396	G	A		9160	28
25443976	24226166	G	A		9135	1
25444046	24226096	T	C		9139	3
25444171	24225971	G	A		9150	1
25444233	24225909	T	C		9148	503
25444518	24225624	T	C		9133	5917
25444595	24225547	G	A		9137	11
25445016	24225126	G	A		9137	8
25445391	24224751	G	C		9152	2
25445624	24224518	G	A		9144	12
25445673	24224469	G	A		9144	8
25446167	24223975	T	A		9133	1
25446479	24223663	G	C		9145	1
25446540	24223602	T	G		9140	1
25446696	24223446	G	C		9134	8
25446914	24223228	G	A		9133	2
25446987	24223155	T	C		9133	49
25447108	24223034	G	A		9135	1
25447372	24222770	T	G		9134	3
25448019	24222123	T	C		9133	5
25448039	24222103	T	A		9133	1
25448250	24221892	T	G		9134	6
25448849	24221293	G	A		9139	2283
25451807	24218335	G	A		9133	1
25451880	24218262	C	A	G	9134	2
25452067	24218075	G	A		9133	37
25452438	24217704	G	A		9133	1
25452877	24217265	T	A		9133	1
25452925	24217217	G	A		9135	1
25453084	24217058	G	A		9133	4
25453452	24216690	T	G		9143	3
25453649	24216493	G	A		9134	30
25453694	24216448	T	C		9134	35
25453695	24216447	G	A		9133	3
25453717	24216425	G	A	T	9135	2
25454017	24216125	T	A		9132	1
25454042	24216100	G	C		9133	2
25454397	24215745	T	A		9133	2020
25454435	24215707	T	C		9133	1
25454949	24215193	G	A		9133	2
25454989	24215153	C	A		9133	3
25456269	24213873	G	A		9133	10
25457538	24212604	G	C		9133	2209
25457550	24212592	G	A		9133	4
25458427	24211715	T	C		9133	1
25458461	24211681	G	A		9133	3
25458548	24211594	G	A		9133	2
25458656	24211486	G	A		9133	1
25458676	24211466	G	A		9133	58
25458680	24211462	G	A		9133	4
25458786	24211356	T	A	G	9137	17
25459039	24211103	G	A		9133	4
25459388	24210754	G	A		9133	4
25459436	24210706	T	A		9133	1
25459477	24210665	C	A		9133	1
25459746	24210396	G	A		9133	7
25460440	24209702	G	A		9133	3
25460637	24209505	G	A		9133	1
25460692	24209450	G	A		9133	2
25460851	24209291	G	C		9133	8371
25462852	24207290	G	A		9133	6
25463171	24206971	T	C		9133	1
25463177	24206965	G	A		9133	1
25463261	24206881	G	C		9147	1
25463797	24206345	T	C		9148	9
25463970	24206168	G	A		9134	33
25464116	24206022	G	A		9133	12
25464253	24205885	G	A	T	9134	29
25464316	24205822	G	A		9133	6
25464370	24205768	G	A		9133	15
25464399	24205739	C	A		9133	1
25464438	24205700	G	A		9133	1
25464512	24205626	G	A		9134	7
25464604	24205534	G	C		9133	2
25464849	24205289	G	A		9134	15
25464867	24205271	T	C		9134	1
25464900	24205238	T	A		9134	1
25465122	24205016	T	C		9135	1
25465165	24204973	G	A		9134	47
25465894	24204244	G	A		9137	14
25465934	24204204	G	A		9135	1
25466147	24203991	T	C		9136	28
25466307	24203831	C	A		9134	1
25466452	24203686	G	A		9134	8
25466553	24203585	G	A		9145	1
25467964	24202174	T	C		9133	7
25468192	24201946	T	G		9133	7
25468218	24201920	G	A		9133	2
25468231	24201907	T	C		9133	8
25468250	24201888	G	A		9133	2
25468323	24201815	T	A	G	9133	3
25468361	24201777	T	C		9135	135
25468403	24201735	T	C		9140	1
25468427	24201711	G	A	T	9135	38
25468996	24201142	G	A		9143	20
25469398	24200740	T	A		9134	1
25469763	24200375	G	A		9136	3
25470447	24199690	G	A		9135	1
25470503	24199634	G	C		9138	4
25470797	24199340	T	A		9144	4
25470938	24199199	G	A		9135	2
25471074	24199063	T	A		9133	1
25471169	24198968	G	C		9137	2
25471218	24198919	G	A		9134	2
25471224	24198913	G	C		9134	7
25471949	24198190	G	A		9133	3
25472172	24197967	G	A		9134	1
25472267	24197872	C	A		9140	2
25472269	24197870	G	A	T	9141	92
25472492	24197647	G	A		9133	2
25472589	24197550	T	A		9133	5756
25473533	24196606	G	A		9133	1
25474017	24196122	G	A		9133	1
25474131	24196008	T	G		9133	1
25474336	24195803	T	A		9134	1
25475132	24195007	C	A		9133	1
25475151	24194988	G	A		9133	1
25475821	24194318	G	A		9133	1
25476062	24194077	G	A		9133	8
25476379	24193760	C	A		9133	1
25476731	24193408	G	C		9133	2
25477029	24193110	G	C		9134	2
25477448	24192691	G	A		9133	1
25477656	24192483	C	A	T	9133	23
25477677	24192462	G	C		9133	1
25478550	24191589	G	A		9133	1
25479191	24190948	T	A	G	9134	65
25479546	24190593	C	A		9133	4
25479674	24190465	G	A		9134	2
25479808	24190331	G	A		9133	2
25479961	24190178	T	C		9134	8
25479992	24190147	G	A		9133	4
25480236	24189903	C	A		9133	66
25480268	24189871	C	A		9133	2
25480426	24189713	C	A		9133	2678
25480898	24189241	G	A		9133	1
25481008	24189131	T	A		9133	1
25481396	24188743	T	G		9133	2598
25482844	24187295	G	A		9133	3
25483164	24186975	C	A		9133	4
25483315	24186824	G	A		9133	1
25484544	24185595	T	A		9133	1
25485059	24185080	G	A	T	9133	51
25485223	24184916	G	A		9133	1
25485376	24184763	G	A		9133	2
25485798	24184341	G	A		9133	1
25485961	24184178	G	A		9133	2
25486064	24184075	G	A		9133	2594
25486470	24183669	G	C		9133	1
25486483	24183656	T	G		9133	2
25486498	24183641	G	A		9133	4
25486500	24183639	T	C		9133	3
25486759	24183380	G	A		9133	1
25487103	24183036	C	A		9133	3
25487172	24182967	G	A		9133	9
25487413	24182726	G	A		9133	23
25487472	24182667	G	A		9133	1
25487784	24182355	T	C		9161	8602
25487883	24182256	T	A		9161	8598
25488105	24182034	G	A		9133	1
25490272	24179867	G	A		9133	6
25491210	24178935	G	A		9133	1
25491241	24178904	G	C		9133	1
25491698	24178447	G	C		9133	2
25492582	24177563	T	G		9133	2
25492654	24177491	G	A		9133	6
25492691	24177454	C	A		9133	1
25494311	24175834	G	C		9133	30
25494637	24175508	G	A		9133	2
25494819	24175326	G	A		9133	504
25494831	24175314	T	C		9133	12
25495067	24175078	G	A		9133	2
25495132	24175013	G	A		9133	1
25495412	24174733	G	A		9133	31
25495925	24174220	G	A		9133	1
25496007	24174138	G	A		9133	77
25496113	24174032	G	A		9134	5
25496145	24174000	T	A		9133	49
25496167	24173978	T	C		9133	50
25496380	24173765	G	A		9134	11
25496793	24173352	G	C		9134	1
25496989	24173156	G	A		9133	8
25497352	24172793	G	A		9133	46
25497472	24172673	G	A		9133	1
25498572	24171573	T	C	G	9133	4
25498597	24171548	G	A	T	9133	8
25498647	24171498	T	G		9133	3
25499731	24170414	C	A		9133	1
25500537	24169608	G	A		9133	2
25500588	24169557	G	A		9133	3
25501296	24168849	G	A		9133	1
25501330	24168815	C	A		9133	4
25501449	24168696	G	C		9133	69
25501827	24168318	G	A		9133	18
25501868	24168277	G	A		9133	48
25501943	24168202	G	A		9133	3
25502200	24167945	G	A		9133	2
25502566	24167579	T	G		9139	11
25502614	24167531	C	A		9140	1
25502988	24167157	G	A		9133	1
25504741	24165404	G	A		9133	1
25504862	24165283	G	A		9133	8
25505351	24164794	G	A		9142	39
25505978	24164166	C	A		9134	76
25506432	24163712	C	A		9138	1
25506664	24163480	T	A		9150	2
25507574	24162570	T	A		9136	7
25507833	24162311	C	A		9133	2
25507905	24162239	T	C		9133	5347
25507918	24162226	C	A		9133	2
25508411	24161733	T	C		9133	82
25509537	24160607	G	A		9133	2
25510756	24159388	T	C		9134	1
25510968	24159176	G	C		9134	2
25511398	24158746	T	C		9133	7
25511427	24158717	G	A		9133	1
25511476	24158668	G	A		9133	32
25511514	24158630	G	A		9133	1
25511620	24158524	G	A		9133	3
25511710	24158434	G	A		9133	7
25512120	24158024	T	C		9133	25
25512165	24157979	T	C		9133	1
25512543	24157601	T	G		9133	1
25512577	24157567	T	C		9133	3
25512909	24157235	G	A	T	9134	5
25513069	24157075	C	A	G	9133	2
25513176	24156968	T	A	C	9139	3
25513189	24156955	G	A		9138	7
25513502	24156642	G	A		9133	1
25513525	24156619	G	C		9133	4
25513571	24156573	C	A		9133	1
25513845	24156299	T	C		9136	54
25514254	24155890	G	C		9133	1
25514423	24155721	T	C		9133	1
25514848	24155296	C	A		9135	1
25515124	24155020	T	A		9135	1
25515849	24154295	C	A		9133	8
25516114	24154030	G	A	T	9134	2
25516365	24153779	G	A		9133	6
25516598	24153546	C	A		9136	48
25516657	24153487	G	C		9134	21
25517058	24153086	T	G		9136	29
25519299	24150845	T	C		9133	1
25519615	24150529	T	A		9137	82
25519983	24150161	T	C		9133	98
25520237	24149907	C	A		9133	2
25521118	24149026	T	C		9134	7937
25521789	24148355	G	A		9133	4
25522298	24147846	C	A		9133	35
25522397	24147747	T	C		9137	1
25522427	24147717	C	A		9135	1
25522497	24147647	G	A		9135	2
25522605	24147539	T	G		9134	3
25522646	24147498	G	A		9139	9
25523088	24147056	G	A		9133	3
25523897	24146247	T	C		9133	1
25524112	24146032	T	C		9134	8
25525148	24144996	G	A		9134	2
25525522	24144622	G	A		9134	3
25525558	24144586	G	A		9134	45
25526318	24143826	G	A		9134	2
25526320	24143824	T	A		9135	3
25526365	24143779	G	A		9133	1
25526398	24143746	T	G		9133	2
25526901	24143243	G	C		9133	2
25527629	24142515	G	A		9133	3
25527869	24142275	C	A		9133	5
25527872	24142272	G	A		9134	1
25528226	24141918	G	A		9133	37
25528366	24141778	C	A		9133	8
25528644	24141500	C	A		9135	1
25528673	24141471	T	C		9134	1359
25529211	24140933	G	C		9141	1
25529336	24140808	T	G		9134	1
25529641	24140503	T	G		9134	1335
25529735	24140409	T	G		9137	2
25529796	24140348	G	C		9135	1
25529983	24140161	T	C		9138	3
25530061	24140083	G	C		9138	14
25530185	24139954	T	C		9136	1
25530242	24139897	T	A		9135	2
25530885	24139254	T	A		9140	29
25530959	24139180	G	A		9133	1
25531239	24138900	G	A		9133	9
25531570	24138569	G	A		9134	1
25544156	24127139	T	A		9160	1
25544409	24127392	G	A		9160	3
25544481	24127464	G	A		9160	2
25544726	24127709	T	A		9160	1
25544777	24127760	C	A		9160	1
25544891	24127874	G	A		9160	5
25544925	24127908	G	A		9160	19
25545398	24128381	G	C		9160	1
25556297	24113843	T	C		9160	1
25556389	24113751	C	A		9160	1
25556459	24113681	G	A		9160	3
25557760	24112380	G	A		9160	1
25557800	24112340	G	A		9160	1
25558000	24112140	C	A		9160	1
25558624	24111516	T	G		9160	3
25558803	24111337	G	C		9160	18
25559492	24110648	G	A		9160	1
25559879	24110261	T	A	G	9161	14
25559947	24110193	G	A		9160	38
25560039	24110101	T	G		9160	4
25560063	24110077	T	G		9160	4
25560084	24110056	T	G		9161	6
25560087	24110053	T	G		9160	4
25560777	24109363	T	C		9160	1
25561306	24108834	T	A		9160	1
25561568	24108572	C	A		9160	1
25562751	24107389	T	C		9160	2
25566371	24103769	T	C		9160	1
25567954	24102184	T	A		9160	3
25578247	24091889	T	C		9159	1
25591465	24078670	T	C		9160	2
25603083	24067052	G	C		9160	7
25608957	24061179	T	A		9160	1
25614693	24055438	C	A		9160	8397
25614779	24055352	G	C		9160	3
25615125	24055006	G	A		9160	5
25615189	24054942	G	A		9160	2
25615201	24054930	C	A		9160	15
25615278	24054853	T	C		9160	1
25615622	24054509	C	A		9160	2
25624339	24045792	G	A		9160	7
25630908	24039223	T	A		9160	3
25634300	24035831	C	A		9160	221
25665105	24005036	T	C		9160	1
25677688	23992453	G	A		9160	8
25677861	23992280	T	C		9160	4
25678555	23991586	T	A		9160	10
25679286	23990855	G	A		9160	1
25680109	23990032	G	A		9160	2
25680691	23989450	T	G		9160	1
25680914	23989227	G	A		9160	1
25681480	23988662	C	A		9160	5353
25682111	23988031	T	C		9160	2
25682292	23987850	G	A		9160	15
25682340	23987802	T	A		9160	1
25682630	23987512	G	A		9160	1
25683230	23986913	G	A		9160	2
25683410	23986733	G	A		9160	2
25684173	23985970	T	C		9160	2
25684505	23985638	G	A		9160	1
25684977	23985166	G	A		9160	1
25685664	23984479	T	G		9160	1
25687134	23983009	T	C		9160	1
25687505	23982638	G	A		9160	1
25687770	23982373	C	A		9161	9
25687878	23982265	T	C		9160	5
25688515	23981628	C	A		9160	1
25688673	23981470	G	A		9160	1
25688946	23981197	G	C		9160	8502
25689092	23981051	G	A		9160	1
25689136	23981007	G	C		9160	1
25689354	23980789	C	A		9161	1
25689377	23980766	G	A		9160	8
25689479	23980664	T	C		9160	15
25689691	23980452	T	C		9160	2
25689890	23980253	G	A		9160	493
25690178	23979965	T	C		9160	1
25690447	23979696	T	C		9160	3
25690491	23979652	G	A		9160	7
25690842	23979301	G	A		9160	1
25691002	23979141	T	C		9160	2
25691065	23979078	T	C		9160	9
25691073	23979070	C	A		9160	1
25691388	23978755	T	C		9160	3
25692428	23977713	G	A		9160	2
25692490	23977651	G	A		9160	1
25692899	23977242	T	C		9160	6513
25694305	23975837	G	A		9160	3
25694350	23975792	C	A		9160	73
25694866	23975276	G	A		9160	2
25695186	23974956	G	A		9160	39
25696258	23973868	T	C		9160	2
25696423	23973703	C	A		9160	1
25696880	23973246	G	A		9160	1
25696923	23973203	G	A		9160	2
25696962	23973164	T	G		9160	8
25697968	23972158	T	C		9160	46
25698798	23971328	G	A		9160	1
25699104	23971022	T	C		9160	5
25699258	23970868	G	A		9160	7
25699364	23970762	T	G		9160	5
25699737	23970389	T	C		9160	14
25700231	23969895	T	C		9160	4
25700531	23969595	G	A		9160	2
25701619	23968507	G	A		9160	8
25701623	23968503	G	A		9160	1
25702345	23967781	T	C		9160	1
25702832	23967294	G	A		9160	1
25703293	23966833	G	A		9160	1
25703466	23966660	T	C		9160	1
25703612	23966514	T	A		9160	82
25704280	23965846	C	A		9160	502
25704369	23965757	G	C		9160	15
25705291	23964835	T	C		9160	1
25705496	23964630	G	A		9160	1
25705858	23964268	G	A		9160	1
25705942	23964184	T	A		9160	1
25707084	23963042	G	A		9160	1
25707372	23962754	G	C		9160	1
25707711	23962415	T	C		9160	4
25708029	23962097	G	A		9160	1
25708315	23961811	T	C		9160	2
25709189	23960937	T	G		9160	32
25710287	23959839	G	A		9160	1
25710615	23959511	G	C		9162	4
25710622	23959504	G	A		9162	1
25712547	23957579	T	C		9162	3
25713773	23956353	G	A		9160	3
25714612	23955514	T	G		9160	3
25715406	23954720	G	A		9160	3
25715666	23954460	T	C		9160	3
25715791	23954332	C	A	T	9160	7
25716361	23953762	C	A	G	9160	2
25717571	23952542	G	A		9160	122
25718552	23951561	C	A		9160	9
25718850	23951263	G	A		9160	2
25719732	23950381	G	A		9160	1
25719978	23950135	T	A		9160	3
25720733	23949380	G	A		9160	2
25721259	23948854	G	C		9160	66
25722114	23947999	T	C		9160	3
25722178	23947935	G	C		9160	2
25722292	23947821	T	A		9160	11
25722805	23947308	T	C		9160	3
25723663	23946450	G	A		9160	1
25723715	23946398	G	A		9160	1
25724035	23946078	G	A		9160	1
25724229	23945884	C	A		9160	3
25724405	23945708	T	G		9160	37
25724723	23945390	G	C		9160	15
25724755	23945358	G	C		9160	15
25724823	23945290	T	A		9160	2
25724846	23945267	G	A		9160	1
25725173	23944940	G	C		9160	15
25726102	23944011	C	A		9160	1
25726679	23943433	G	A		9162	10
25727026	23943086	T	C		9160	2
25727435	23942677	T	G		9160	8
25727596	23942516	T	G		9160	2827
25728048	23942064	G	A		9160	1
25728073	23942039	T	G		9160	1
25728234	23941878	G	A		9160	44
25728513	23941599	T	C		9160	21
25728834	23941278	T	C		9160	1
25729461	23940651	C	A		9160	15
25729660	23940452	T	A		9160	5
25730205	23939907	C	A	G	9160	2
25732497	23937618	G	C		9160	38
25732677	23937438	T	C		9160	502
25732697	23937418	G	A		9160	502
25733641	23936474	C	A		9160	4
25734206	23935909	T	A		9160	1
25734413	23935702	G	A		9160	2
25734734	23935381	C	A		9160	20
25734759	23935356	T	C		9160	5
25734919	23935196	T	C		9160	1
25735677	23934438	G	A		9160	2
25736251	23933864	G	A		9160	2
25736373	23933742	T	A		9160	6
25736451	23933664	G	A		9160	2
25736543	23933572	G	C		9160	1
25736573	23933542	G	A		9160	1
25736685	23933430	G	A		9160	8
25737103	23933012	G	A		9160	1
25738542	23931570	G	C		9160	19
25738998	23931114	T	A		9160	1
25739290	23930822	G	A		9160	1
25739295	23930817	T	C		9160	36
25739455	23930657	C	A		9160	3
25739875	23930237	G	A		9160	2
25741742	23928370	G	C		9160	7
25741753	23928359	T	C		9160	1
25742718	23927394	G	A		9160	1
25743473	23926639	T	C		9160	5
25743723	23926389	G	C		9160	1
25744003	23926109	G	C		9160	1
25745464	23924648	G	A		9160	1
25745559	23924553	T	C		9160	1
25745748	23924364	T	C		9160	21
25746803	23923309	T	C		9160	14
25746991	23923121	G	A		9160	1
25748083	23922029	T	A		9160	3
25750506	23919605	T	A		9160	49
25750974	23919137	T	C		9160	2281
25751454	23918657	T	G		9160	4
25752079	23918032	G	A		9160	15
25752081	23918030	G	A		9160	1
25752201	23917910	G	A		9160	2
25752364	23917747	T	A		9160	1
25752982	23917129	T	G		9160	58
25754984	23915127	G	A		9160	38
25756786	23913320	T	C		9160	1
25756937	23913169	G	A		9160	2
25757321	23912785	C	A		9160	1
25757977	23912129	G	A		9160	1
25758729	23911377	T	A	C	9162	73
25759105	23911001	T	C		9161	2
25759114	23910992	G	A		9160	8572
25759667	23910439	G	C		9160	1
25760164	23909941	G	A		9161	1
25760307	23909798	G	A		9162	10
25760544	23909561	T	C		9160	3
25761035	23909070	G	A		9160	3
25761140	23908965	G	C		9160	4
25761739	23908366	G	A		9160	3
25763993	23906112	T	G		9160	39
25764127	23905978	T	C		9160	1
25764364	23905741	T	C		9160	2
25764411	23905694	G	A		9160	2
25764708	23905397	G	C		9160	2
25764823	23905282	T	C		9160	1
25765146	23904959	G	A		9160	1
25765407	23904698	T	C		9160	1
25765758	23904347	G	A		9160	5
25766079	23904026	G	A		9160	3
25766157	23903948	T	C		9160	1
25766565	23903540	T	C		9160	1
25766783	23903322	T	C		9160	1
25767118	23902987	T	A		9160	1
25767351	23902754	G	A		9160	106
25767507	23902598	T	G		9160	2
25768426	23901679	T	A		9160	1
25768514	23901591	T	A		9160	10
25768955	23901151	G	A		9160	1
25769111	23900995	C	A		9160	7
25769356	23900750	T	C		9160	1
25770692	23899415	G	A		9160	5
25771167	23898940	T	C		9160	14
25771195	23898912	T	C		9160	1
25771399	23898708	G	A		9160	1
25771418	23898689	G	A		9160	1
25772160	23897947	G	A		9160	8580
25772501	23897606	T	G		9160	4
25772697	23897410	T	A	G	9160	3
25773195	23896912	C	A		9160	2
25773325	23896782	G	C		9160	2
25773880	23896227	G	A		9160	2029
25775075	23895032	T	C		9160	3
25775946	23894161	G	A		9160	4
25776188	23893919	T	A		9160	2
25776196	23893911	G	A		9160	1
25776275	23893832	T	C		9160	1
25776479	23893628	T	C		9160	23
25777089	23893018	C	A		9160	5
25777342	23892765	T	C		9161	1
25777824	23892283	T	C		9160	1
25779140	23890967	C	A		9160	4
25779355	23890752	G	A		9160	1
25779844	23890263	T	C		9160	1
25779884	23890223	C	A		9160	2
25779888	23890219	T	C		9160	1
25780013	23890094	G	A		9160	1
25780248	23889859	T	A		9160	1
25780282	23889825	T	G		9160	1
25780546	23889561	T	C		9160	66
25780739	23889368	G	A		9160	4
25781487	23888620	G	A		9160	4
25781565	23888542	G	A		9160	7
25782477	23887630	T	A		9160	1
25783019	23887088	T	G		9160	1
25783098	23887009	G	C		9160	1
25783187	23886920	T	C		9160	3
25783279	23886828	G	C		9160	1
25783759	23886348	T	G		9160	6
25783822	23886285	G	A		9160	2
25784226	23885881	G	A		9160	2
25784746	23885361	T	C		9160	2
25784921	23885186	C	A		9160	7
25785137	23884970	T	C		9160	5
25785161	23884946	G	A		9160	123
25785499	23884608	C	A		9160	1
25785690	23884417	T	C		9160	5
25785937	23884170	G	A		9160	30
25786646	23883461	T	G		9160	8
25786680	23883427	G	C		9160	2
25787891	23882216	G	C		9160	6
25788232	23881875	C	A		9160	8
25788341	23881766	T	C		9160	12
25788411	23881696	C	A		9160	5
25789443	23880664	T	C		9160	2
25789767	23880340	G	C		9160	3
25789789	23880318	C	A		9160	8601
25789893	23880214	G	A		9160	10
25790093	23880014	G	A		9160	38
25791079	23879028	T	G		9160	8565
25791910	23878198	G	A		9160	1
25793859	23876249	G	A		9160	14
25793868	23876240	G	C		9160	1
25794001	23876107	T	A		9160	24
25794277	23875831	G	C		9160	221
25794297	23875811	T	G		9160	46
25795249	23874859	T	C		9160	2
25796246	23873862	G	A		9160	4
25796266	23873842	C	A	T	9160	5
25797349	23872759	T	C		9160	29
25797770	23872338	C	A		9160	1
25798152	23871956	T	C		9160	7
25798450	23871658	G	C		9160	2
25798476	23871632	C	A		9160	4
25798561	23871547	G	A		9160	16
25798813	23871295	T	C		9160	1
25798900	23871208	T	C		9160	2
25799008	23871100	T	C		9160	1
25799323	23870785	G	A		9160	2
25799341	23870767	G	A		9160	1
25799405	23870703	T	A		9160	1
25799411	23870697	G	C		9160	577
25799446	23870662	C	A		9160	335
25799465	23870643	T	C		9160	4
25799469	23870639	T	A		9160	4
25800009	23870099	G	A		9160	1
25800069	23870039	C	A		9160	1
25801473	23868635	T	C		9160	47
25801745	23868363	G	A		9160	1
25803183	23866925	T	A	C	9160	2
25804005	23866103	G	A		9160	3
25805154	23864954	T	A		9160	9
25805263	23864845	T	C		9160	1
25805527	23864581	T	G		9160	15
25806460	23863644	T	C		9160	1
25808442	23861662	C	A		9160	14
25809677	23860427	T	A		9160	1
25810695	23859409	T	A		9160	2
25811419	23858685	T	C		9160	1
25812019	23858085	G	A		9160	2
25812235	23857869	T	C		9160	3
25812606	23857498	T	G		9160	1
25812963	23857141	G	A		9160	5
25813632	23856472	G	A		9160	10
25813669	23856435	G	A		9160	8
25813778	23856326	G	A		9160	1
25814098	23856006	G	A		9160	1
25814212	23855892	G	A		9160	8
25814599	23855505	C	A	T	9160	2
25814728	23855376	T	C		9160	1
25815343	23854761	T	G		9160	5
25815545	23854559	T	C		9160	105
25815590	23854514	G	C		9160	1
25815729	23854375	T	G		9160	223
25816087	23854017	G	A		9160	1
25816161	23853943	T	C		9160	1
25816756	23853348	G	A		9160	19
25816800	23853304	G	A		9160	2
25817287	23852817	T	G		9160	25
25817528	23852576	G	C		9160	1
25817984	23852120	G	C		9160	4
25818211	23851893	G	A		9160	25
25818391	23851713	T	C		9160	9
25818543	23851561	T	C		9160	2
25818947	23851157	T	A		9160	1
25819362	23850742	G	C		9160	1
25819509	23850595	T	C		9160	1
25820355	23849749	T	C		9160	1
25821783	23848307	G	A		9160	2
25822017	23848073	T	A		9160	2
25822389	23847701	G	A		9160	2
25822526	23847564	T	G		9160	15
25822810	23847280	T	G		9160	3
25822951	23847139	T	C		9160	1
25823624	23846466	G	A		9160	2
25824717	23845373	T	C		9160	9
25825495	23844595	G	C		9160	73
25826103	23843991	T	C		9160	5
25826410	23843684	G	A		9160	4
25826746	23843348	G	A		9160	12
25826998	23843096	G	A		9160	1
25827674	23842420	T	G		9160	3
25827749	23842345	C	A		9160	2
25827921	23842173	T	C		9160	1
25827959	23842135	G	A		9160	4
25828221	23841873	T	C		9160	3
25828294	23841800	G	A		9160	1
25828847	23841247	G	A		9160	1
25829345	23840749	T	C		9160	261
25830349	23839745	T	C		9160	1
25830491	23839603	G	A		9160	9
25831579	23838515	G	A		9160	2
25831614	23838480	G	A		9160	2
25832001	23838093	C	A		9160	73
25832566	23837528	T	C		9160	105
25833796	23836298	T	G		9160	1
25833918	23836176	G	A		9160	2
25834350	23835744	G	A		9160	1
25834660	23835434	G	C		9160	4
25834705	23835389	T	C		9160	30
25834753	23835341	G	A		9160	3
25835422	23834672	G	A		9160	72
25835779	23834314	G	C	T	9160	8
25836124	23833969	G	C		9160	5
25836516	23833577	T	G		9160	10
25836803	23833290	G	A		9160	5
25838208	23831885	G	C		9160	1
25838253	23831840	T	C		9160	4
25838994	23831099	C	A		9160	6
25839554	23830539	G	A		9160	51
25840783	23829310	C	A		9160	1
25841667	23828426	T	A		9160	5
25841680	23828413	C	A		9160	44
25842283	23827810	G	A		9160	1
25842718	23827375	C	A		9160	8
25842841	23827252	T	C		9160	7
25842901	23827192	T	C		9160	1
25843326	23826767	T	A		9160	18
25843608	23826485	T	C		9160	75
25843858	23826235	T	G		9160	4
25844509	23825584	G	A		9160	4
25846190	23823903	G	C		9160	2017
25846248	23823845	T	C		9160	2
25846414	23823679	C	A		9160	2
25846594	23823499	T	A		9160	9
25847425	23822668	G	A		9160	9
25847523	23822570	T	C		9160	73
25848068	23822025	T	C		9160	22
25848285	23821808	G	A		9160	1
25848649	23821444	T	G		9160	3
25848785	23821308	C	A		9160	3
25849040	23821053	G	A		9160	1
25849374	23820719	T	C		9160	2
25849410	23820683	T	C		9160	23
25850575	23819518	T	C		9160	37
25851702	23818391	G	A		9160	8612
25851955	23818138	G	A		9160	3
25852236	23817857	G	C		9160	40
25852874	23817215	T	C		9160	2
25853336	23816753	G	A		9160	1
25853788	23816301	G	C		9160	1
25854416	23815673	T	G		9160	1
25854802	23815287	T	G		9160	1
25855693	23814396	T	G		9160	212
25855740	23814349	T	C		9160	2
25856142	23813947	C	A		9160	32
25856200	23813889	T	G		9160	3
25856238	23813851	G	C		9160	1
25857994	23812095	G	A		9160	17
25858188	23811901	C	A		9160	1
25859282	23810807	T	C		9160	4
25859649	23810440	G	A		9160	59
25859866	23810223	T	C		9162	1
25860675	23809414	T	G		9160	2275
25861594	23808495	G	C		9160	16
25861880	23808209	C	A	T	9160	14
25863178	23806903	T	C		9160	1
25863188	23806893	G	A		9160	13
25863784	23806297	T	C		9160	4
25863907	23806174	G	A		9160	1
25864040	23806041	G	C	T	9160	4
25864288	23805793	C	A		9160	14
25864415	23805666	C	A		9160	2
25865325	23804756	C	A	G	9160	35
25865472	23804609	T	A		9160	1
25865708	23804373	T	A		9160	5
25867350	23802731	G	A		9160	2
25868746	23801335	G	A		9160	1
25868826	23801255	G	A		9160	43
25869499	23800582	T	C		9160	1
25870418	23799663	C	A		9160	2
25870797	23799284	G	A		9160	2
25871275	23798806	T	G		9160	1
25871549	23798532	C	A		9160	8
25871629	23798452	T	C		9160	8534
25871920	23798161	T	C		9160	3
25873200	23796881	T	C		9160	1
25873405	23796676	G	A		9160	3
25873437	23796644	G	A		9160	57
25874163	23795918	G	C		9160	3
25874292	23795789	T	C		9160	1
25874881	23795200	T	C		9160	502
25875697	23794384	G	C		9160	2
25876063	23794018	C	A		9160	2
25876280	23793801	C	A		9160	8548
25876581	23793500	G	A		9161	2030
25876919	23793162	G	A		9160	48
25876996	23793085	T	C		9160	2
25878322	23791759	G	A		9160	5941
25878342	23791739	G	A		9160	2
25878411	23791670	T	A		9160	20
25878669	23791412	G	A		9160	2
25878731	23791350	T	A		9160	1
25879091	23790990	G	C		9160	8
25879704	23790377	G	A		9160	2
25880485	23789596	T	C		9160	9
25880680	23789401	T	C		9160	1
25880721	23789360	G	A		9160	4
25881071	23789010	T	C		9160	5
25881227	23788854	T	G		9160	4
25881242	23788839	T	C		9160	8
25881594	23788487	G	A		9160	23
25882370	23787711	C	A		9160	24
25882841	23787240	C	A		9160	4
25883085	23786996	T	C		9160	54
25883215	23786866	T	C		9160	1
25883375	23786706	T	C		9160	1
25884444	23785637	T	C		9160	29
25884530	23785551	G	A		9160	78
25884610	23785471	T	C		9161	3
25884795	23785290	G	C		9160	1
25884856	23785229	G	A		9160	1
25885137	23784948	T	C		9160	4
25885222	23784863	T	G		9160	1
25885251	23784834	G	A		9160	1
25885475	23784610	G	A		9160	8569
25885581	23784504	G	A		9160	3
25885768	23784317	C	A		9160	212
25885877	23784208	T	C		9160	1
25886416	23783669	T	C		9160	1
25886702	23783383	T	C		9160	3
25887035	23783050	G	A		9160	1
25887085	23783000	G	A		9160	1
25887199	23782886	G	A		9160	9
25888498	23781587	T	C		9160	1
25888623	23781462	G	A		9160	1
25889204	23780881	T	G		9160	3
25889771	23780314	G	A		9160	1
25890218	23779867	T	G		9160	1
25890466	23779619	G	A		9160	4
25890765	23779320	G	A		9160	18
25891557	23778528	C	A		9160	502
25892103	23777982	C	A		9160	1
25894134	23775951	C	A		9160	2
25894257	23775828	G	A		9160	15
25895000	23775085	T	G		9160	2
25895059	23775026	G	A		9160	2
25896059	23774026	G	A		9160	6
25896327	23773758	T	C		9160	9
25896486	23773599	G	A		9160	1
25896929	23773156	G	A		9160	2
25897857	23772228	T	C		9160	98
25898743	23771342	G	A		9160	46
25899044	23771041	G	A		9160	82
25899225	23770860	C	A		9160	502
25899492	23770593	G	A		9160	1
25899718	23770367	T	C		9160	21
25899790	23770295	C	A		9160	1
25899895	23770190	T	C		9160	1
25900667	23769418	G	A		9160	1
25900947	23769138	G	A		9160	1
25900981	23769104	G	A		9160	1
25901126	23768959	T	A		9160	51
25901996	23768089	C	A		9160	1
25902171	23767914	G	A		9160	13
25904361	23765721	G	A		9160	85
25904455	23765627	C	A		9160	1
25904973	23765109	T	C		9160	21
25905860	23764222	G	A		9160	3
25905891	23764191	T	C		9160	18
25906295	23763787	T	G		9160	2
25906714	23763368	C	A		9160	1
25907485	23762597	T	A		9160	1
25907842	23762240	G	A		9160	4
25908129	23761953	G	A		9161	13
25908204	23761878	G	A		9161	1
25908583	23761499	T	G		9160	1
25908732	23761350	T	C		9160	1
25909677	23760405	C	A		9160	1
25909965	23760117	T	C		9160	1
25910867	23759215	T	G		9160	2
25911324	23758758	G	A		9160	1
25911339	23758743	G	A		9160	2
25911438	23758644	T	A		9160	2
25911488	23758594	G	A	T	9160	2
25911878	23758204	T	G		9160	2
25911998	23758084	C	A		9160	1
25912054	23758028	G	C		9160	19
25912275	23757807	C	A		9160	12
25912529	23757553	T	A		9160	1
25913140	23756942	T	C		9160	8
25913473	23756609	G	C		9160	92
25914128	23755954	C	A		9160	1
25915112	23754970	G	A		9160	1
25915508	23754574	G	A		9160	1
25916993	23753090	G	A		9160	28
25917768	23752315	C	A		9160	8344
25917803	23752280	G	C		9160	1
25918361	23751722	G	A		9160	3
25918609	23751474	T	G		9160	4
25919268	23750815	G	A		9160	21
25920058	23750025	G	C		9160	13
25920158	23749925	T	C		9160	36
25920393	23749690	T	G		9160	1
25920504	23749579	G	A		9160	1
25920531	23749552	T	C		9160	1
25920613	23749470	T	C		9160	2
25920658	23749425	G	A		9160	1
25921185	23748898	G	A		9160	1
25921282	23748801	C	A		9160	1
25921539	23748544	C	A		9160	1
25921544	23748539	T	A		9160	2
25921704	23748379	T	A		9160	14
25921705	23748378	T	A		9160	14
25921706	23748377	T	A		9160	14
25922341	23747742	G	A		9160	1
25923066	23747017	T	C		9160	1
25923379	23746704	G	A		9160	1
25923636	23746447	G	A		9160	1
25923657	23746426	T	A		9160	2
25923670	23746413	C	A		9160	2
25923713	23746370	T	C		9160	12
25925267	23744816	G	A		9160	2
25926075	23744009	G	A		9160	1
25927389	23742695	G	A		9160	8
25927467	23742617	C	A		9160	9
25927475	23742609	G	A		9160	1
25927490	23742594	T	C		9160	1
25927513	23742571	T	C		9160	14
25927941	23742143	G	A		9160	31
25928465	23741619	C	A		9160	1
25928483	23741601	T	A		9160	1
25930043	23740041	T	A		9161	968
25931546	23738530	G	A		9160	3
25931820	23738256	T	C		9160	1
25932015	23738061	G	A		9160	13
25932309	23737767	G	A		9160	1
25932324	23737752	T	C		9160	2
25932367	23737709	G	C		9160	2
25932466	23737610	G	A		9160	2
25932721	23737355	C	A		9160	2244
25933029	23737047	C	A		9160	6
25933615	23736461	G	A		9160	5
25933655	23736421	G	A		9160	87
25934020	23736056	G	A		9160	1
25934313	23735763	G	C		9160	4
25934951	23735125	G	A		9160	5
25934954	23735122	T	G		9160	2
25935116	23734960	T	A		9160	1
25935649	23734427	T	C		9160	1
25936118	23733958	G	A		9160	2
25936748	23733328	T	G		9160	2
25937203	23732873	G	C		9160	1
25937327	23732749	G	C		9160	1
25937414	23732662	T	A		9160	4
25937703	23732373	T	G		9160	1
25937765	23732311	G	A		9160	1
25938041	23732035	T	C		9160	1
25938926	23731150	T	A		9160	2
25939221	23730855	T	G		9160	2
25939818	23730258	G	A		9160	3
25940172	23729904	G	A		9160	1
25940469	23729607	T	C		9160	59
25940497	23729579	G	A		9160	2
25941286	23728790	G	A		9160	1
25942387	23727689	C	A		9160	16
25942434	23727642	T	G		9160	1
25942777	23727299	C	A		9160	1
25943411	23726665	C	A		9160	40
25943418	23726658	G	A		9160	2
25943494	23726582	G	A		9160	1
25944389	23725687	T	G		9160	1
25944434	23725642	G	A		9160	39
25944477	23725599	G	A		9160	2
25944512	23725564	T	A		9160	3
25944638	23725438	T	C		9160	2
25944746	23725330	G	A		9160	2
25945546	23724530	T	C		9160	1
25945820	23724256	G	A		9160	1
25946077	23723999	T	C		9160	2
25946128	23723948	C	A		9160	4
25946161	23723915	T	C		9160	1
25946414	23723662	G	A		9160	2568
25946769	23723307	G	A		9160	1
25946922	23723154	G	A		9160	12
25947315	23722761	G	A		9160	2
25947323	23722753	G	A		9160	1
25947680	23722396	T	G		9162	1
25947841	23722235	T	A		9160	65
25947976	23722100	T	C		9160	2268
25948269	23721807	G	C		9160	8
25948488	23721588	T	C		9160	26
25948511	23721565	T	C		9160	2
25949364	23720712	T	C		9160	13
25949442	23720634	T	C		9160	9
25949648	23720428	G	A		9160	1
25949863	23720212	C	A	T	9160	37
25950775	23719300	G	A		9160	1
25950974	23719101	T	C		9160	28
25951132	23718943	C	A		9161	2
25951152	23718923	T	C		9160	28
25951221	23718854	G	A		9160	98
25951435	23718640	G	A		9160	8
25951645	23718430	T	C		9160	2
25951763	23718312	G	A		9160	7
25951764	23718311	C	A		9160	7
25952007	23718068	G	A		9160	2
25952048	23718027	G	A		9160	27
25952085	23717990	G	A		9160	1
25952104	23717971	T	A	C	9160	4
25952462	23717613	G	A		9160	3
25953504	23716570	G	A		9160	6
25954152	23715922	G	A		9160	1
25954352	23715722	C	A		9160	9
25954823	23715251	G	A		9160	8
25954947	23715127	G	C		9160	7
25955041	23715033	T	C		9160	50
25955375	23714699	G	A		9160	1
25955566	23714508	G	A		9160	2
25955579	23714495	G	A		9160	1
25955602	23714472	G	C		9160	3
25955787	23714287	T	A		9160	3
25956119	23713955	C	A		9160	1
25956248	23713826	G	A		9160	6
25956293	23713781	T	C		9160	1
25957208	23712866	T	G		9160	1
25957809	23712265	T	C		9161	1
25958095	23711979	T	C		9160	3
25958173	23711901	T	C		9160	1
25958452	23711622	G	C		9160	1
25958872	23711202	T	G		9160	36
25959456	23710618	T	C		9160	4
25959560	23710514	G	A		9160	32
25959752	23710322	G	A		9160	8
25960131	23709943	G	A		9160	1
25960269	23709805	T	G		9160	1
25960312	23709762	G	C		9160	4
25960370	23709704	G	A		9160	39
25960645	23709429	G	A		9160	18
25960758	23709316	T	G		9161	1
25960917	23709157	T	C		9160	1
25960929	23709145	G	A		9161	1
25961301	23708773	T	C		9162	98
25961459	23708615	T	C		9160	3
25962090	23707984	T	G		9160	1
25962454	23707620	G	A		9160	2
25962713	23707361	C	A		9160	14
25963019	23707055	G	A		9160	1
25963240	23706834	G	A	C	9162	2
25963562	23706512	G	C		9161	4
25963633	23706441	G	A		9161	230
25963782	23706292	C	A		9160	2
25963784	23706290	C	A		9160	4
25963802	23706272	T	C		9160	5
25964143	23705931	G	A		9160	7
25964711	23705363	G	C		9160	188
25964828	23705246	G	A	C	9160	23
25964974	23705100	C	A		9160	244
25965268	23704806	G	A		9160	3
25965502	23704572	G	A		9160	8588
25965579	23704495	C	A		9160	1
25965663	23704411	C	A		9160	1
25965835	23704239	T	A		9160	5
25966346	23703728	T	C		9160	4
25966473	23703601	G	A		9160	1
25966904	23703170	C	A		9160	1
25967074	23703000	C	A	T	9160	3
25394372	24275775	A	C		9144	4
25394800	24275347	C	T		9135	2
25395602	24274545	C	T		9134	2
25396022	24274125	G	T		9134	19
25396039	24274108	A	G		9133	10
25396340	24273807	G	T		9137	4
25397472	24272675	A	G		9134	2
25397599	24272548	C	G		9133	1
25398776	24271371	A	C		9133	9
25398780	24271367	C	G		9133	1
25398911	24271236	C	T		9133	7
25399535	24270612	A	G		9133	1
25399811	24270336	C	T		9138	2
25400096	24270050	A	G		9133	2
25400191	24269955	A	C	T	9136	7
25401299	24268845	C	T		9134	2
25401513	24268631	C	G		9134	4
25402219	24267924	A	C	T	9138	14
25402282	24267861	A	T		9145	26
25402300	24267843	C	T		9145	8
25402529	24267614	A	T		9133	4
25402886	24267257	C	G		9133	9
25402944	24267199	C	T		9133	4
25403129	24267014	A	G		9133	2
25404676	24265467	C	T		9133	1
25404898	24265245	C	T		9133	1
25405204	24264939	C	T		9133	3
25405436	24264707	C	T		9133	1
25405481	24264662	G	T		9135	6
25405549	24264594	G	T		9135	1
25408057	24262086	G	T		9133	1
25408229	24261914	C	T		9133	45
25408380	24261763	C	T		9133	20
25408529	24261614	A	C		9133	38
25408769	24261374	A	G		9133	1
25408992	24261151	C	T		9133	3
25409178	24260965	A	G	T	9133	5
25409917	24260226	C	T		9133	4
25410032	24260111	C	G		9133	1
25410070	24260073	C	G		9134	3
25410359	24259784	C	T		9133	21
25410463	24259680	C	T		9141	5
25410908	24259235	G	T		9133	219
25411141	24259002	C	G		9133	3
25411151	24258992	C	T		9133	1
25411167	24258976	C	T		9133	19
25411398	24258745	C	T		9135	15
25411664	24258479	C	T		9133	19
25411853	24258290	C	T		9133	6
25412701	24257442	C	T		9133	1
25412743	24257400	C	T		9134	2
25412984	24257159	C	T		9134	1
25413446	24256697	A	G		9133	40
25413570	24256573	C	T		9133	38
25413664	24256479	C	G		9133	3
25413862	24256281	C	T		9133	2
25413947	24256196	C	T		9134	1
25414004	24256139	C	G	T	9136	2
25414031	24256112	A	G		9137	3
25414126	24256017	C	T		9133	1
25414701	24255442	C	T		9133	1
25414817	24255326	C	T		9133	2
25415025	24255118	C	T		9133	313
25415417	24254726	C	G		9133	1
25415514	24254629	A	T		9135	1
25415906	24254238	A	G		9134	8300
25416112	24254032	C	T		9133	2
25416317	24253827	C	T		9136	503
25417043	24253101	A	G		9134	3
25417117	24253027	A	T		9139	221
25417136	24253008	A	T		9140	2
25417938	24252206	A	T		9133	9
25417958	24252186	C	G		9133	1
25418124	24252020	A	T		9133	1
25418169	24251975	C	T		9133	3
25418182	24251962	C	T		9133	1
25418245	24251899	A	G		9133	1
25418562	24251582	C	T		9133	3
25418814	24251330	C	T		9134	3
25419083	24251061	C	T		9133	9
25419670	24250474	C	T		9133	575
25419816	24250327	C	T		9134	7
25420342	24249801	C	T		9162	40
25421670	24248473	A	G		9135	15
25421685	24248458	A	G		9133	1
25421747	24248396	A	C		9133	37
25425221	24244920	C	T		9134	19
25426860	24243281	C	T		9134	1
25427172	24242969	C	T		9133	1
25427746	24242395	G	T		9133	9
25427922	24242219	C	T		9134	12
25427970	24242171	G	T		9134	31
25428310	24241831	A	C		9133	46
25428997	24241144	C	T		9139	22
25429945	24240195	C	T		9134	19
25430103	24240037	C	T		9133	1
25430169	24239971	A	C		9134	3
25430212	24239928	A	C		9133	1
25430236	24239904	C	T		9133	95
25430262	24239878	C	T		9133	2
25432073	24238067	C	T		9133	2
25432287	24237853	C	T		9133	105
25432446	24237694	A	G		9133	611
25432540	24237600	A	G		9136	234
25432579	24237561	C	T		9134	23
25433122	24237018	A	T		9133	2
25433600	24236540	A	G		9136	91
25433602	24236538	C	G		9136	8
25434150	24235990	C	T		9133	2
25434367	24235773	A	C		9133	2
25434605	24235535	A	G		9133	1
25434829	24235311	A	C		9133	1
25434949	24235191	C	T		9133	1
25435063	24235077	C	T		9133	1
25435262	24234878	A	G		9137	2
25435343	24234797	C	T		9134	1
25435573	24234567	A	T		9133	1
25435634	24234506	A	T		9133	1
25435798	24234342	A	G		9133	1
25437007	24233133	A	T		9133	4
25437363	24232778	A	G		9133	1
25437526	24232615	C	T		9133	10
25437534	24232607	C	T		9133	1
25437713	24232428	A	G		9133	502
25438486	24231655	C	T		9133	2
25438906	24231235	C	G		9133	8380
25439013	24231128	C	T		9133	1
25439171	24230970	C	T		9133	2
25439234	24230907	C	G		9133	3
25440024	24230118	C	T		9133	15
25440308	24229834	A	T		9133	15
25440405	24229737	G	T		9133	58
25440679	24229463	A	G		9133	50
25440900	24229242	C	T		9137	7
25441203	24228939	C	T		9138	1
25441477	24228665	A	T		9133	6
25441504	24228638	C	T		9133	1
25442105	24228037	A	C		9133	17
25442158	24227984	A	T		9133	1
25442504	24227638	C	G	T	9137	3
25443000	24227142	A	C	T	9135	2
25443150	24226992	A	G		9134	2
25443439	24226703	C	G		9133	500
25443624	24226518	A	C		9151	2
25443721	24226421	C	T		9160	3
25443866	24226276	C	T		9147	4
25444160	24225982	G	T		9149	1
25444172	24225970	C	T		9150	14
25444251	24225891	C	G		9145	1
25444344	24225798	C	T		9136	1
25444358	24225784	A	T		9136	1
25444411	24225731	A	G		9135	3388
25444424	24225718	C	T		9138	8
25444790	24225352	C	T		9135	2
25444998	24225144	C	T		9141	1
25445059	24225083	C	T		9134	1
25445552	24224590	A	T		9133	1
25445613	24224529	C	T		9144	2
25446207	24223935	G	T		9134	4
25446214	24223928	C	T		9134	4
25446268	24223874	C	T		9136	501
25446431	24223711	G	T		9142	1
25446508	24223634	A	T		9143	1
25446511	24223631	C	T		9144	2
25446793	24223349	G	T		9140	1
25446840	24223302	A	G	T	9139	3
25447029	24223113	A	T		9134	8512
25447485	24222657	C	T		9134	1
25448355	24221787	A	G		9140	1
25451786	24218356	A	G		9133	21
25452028	24218114	C	T		9133	4
25452069	24218073	C	T		9133	1
25452279	24217863	A	T		9133	16
25453014	24217128	C	T		9139	1
25453629	24216513	C	T		9133	1
25453948	24216194	C	G		9133	3
25454348	24215794	G	T		9133	5
25456209	24213933	C	T		9133	222
25456268	24213874	C	T		9133	2
25457060	24213082	C	T		9133	1
25457217	24212925	A	G		9133	2
25457262	24212880	G	T		9134	4
25457295	24212847	C	T		9134	12
25457419	24212723	C	T		9133	12
25457502	24212640	C	T		9133	2
25457675	24212467	G	T		9133	12
25458032	24212110	C	G		9133	2
25458277	24211865	A	G		9134	1
25458406	24211736	C	T		9133	1
25458699	24211443	A	T		9135	3
25458711	24211431	C	T		9135	1
25459047	24211095	C	T		9133	37
25459264	24210878	G	T		9133	1
25459403	24210739	C	T		9133	2
25459548	24210594	G	T		9133	1
25459864	24210278	C	T		9133	1
25459949	24210193	G	T		9133	15
25460636	24209506	C	T		9133	2
25460961	24209181	G	T		9135	17
25463754	24206388	C	T		9155	2
25464603	24205535	C	T		9133	6
25465253	24204885	C	T		9133	8
25465769	24204369	A	C	T	9141	3
25466293	24203845	C	G		9134	1
25468516	24201622	C	T		9136	9
25468589	24201549	A	G		9143	2
25468661	24201477	G	T		9141	1
25468705	24201433	A	C		9141	188
25468827	24201311	C	T		9133	2
25469647	24200491	C	T		9133	48
25469764	24200374	C	T		9136	3
25469767	24200371	A	C		9137	1
25469787	24200351	C	T		9135	4
25470374	24199763	C	T		9133	4
25470388	24199749	C	G		9133	3
25470501	24199636	C	G		9137	1
25471075	24199062	G	T		9133	1
25471225	24198912	A	T		9134	7
25471436	24198702	A	C		9145	14
25471469	24198669	A	G		9134	1
25471974	24198165	G	T		9133	1
25472173	24197966	C	T		9133	28
25472179	24197960	C	T		9133	1
25472243	24197896	G	T		9138	1
25472315	24197824	C	T		9139	4
25472775	24197364	A	T		9133	8
25472915	24197224	G	T		9133	49
25473559	24196580	A	T		9133	3
25474083	24196056	C	T		9134	1
25474185	24195954	A	G		9134	2285
25474314	24195825	C	T		9134	6
25474407	24195732	A	G		9134	2
25474651	24195488	C	T		9133	1
25474692	24195447	C	T		9133	1
25475302	24194837	A	G		9135	1
25475490	24194649	C	T		9133	11
25475522	24194617	C	T		9133	2
25476114	24194025	A	G		9133	1
25476456	24193683	C	T		9133	6
25476745	24193394	C	T		9134	3
25476785	24193354	G	T		9134	2
25477910	24192229	C	T		9133	2
25478586	24191553	C	T		9133	38
25478717	24191422	C	T		9133	3
25479220	24190919	C	T		9133	4
25479246	24190893	G	T		9133	18
25479472	24190667	C	T		9133	1
25480140	24189999	A	G		9133	7
25480229	24189910	A	C	G	9133	5
25480635	24189504	C	T		9133	6
25481330	24188809	C	T		9133	6308
25481964	24188175	G	T		9133	2
25482189	24187950	C	T		9133	3
25482284	24187855	A	T		9133	1
25482312	24187827	C	T		9133	6
25482557	24187582	C	T		9134	28
25482702	24187437	C	T		9133	1
25482719	24187420	G	T		9133	73
25482774	24187365	C	G		9133	37
25483108	24187031	A	G		9133	50
25483115	24187024	C	T		9133	1
25483376	24186763	G	T		9133	5
25483408	24186731	C	G		9133	1
25483698	24186441	C	T		9133	2
25483937	24186202	C	T		9135	1
25483977	24186162	C	G		9134	1
25484219	24185920	C	T		9133	501
25485020	24185119	G	T		9133	60
25485281	24184858	C	T		9133	1
25485311	24184828	C	T		9133	1
25485561	24184578	C	T		9133	221
25485797	24184342	C	T		9133	21
25486131	24184008	A	G		9134	4
25486201	24183938	C	T		9133	9
25486205	24183934	C	T		9133	502
25486402	24183737	G	T		9133	1
25486448	24183691	C	T		9133	1
25486456	24183683	A	C		9133	1
25486561	24183578	C	G		9133	221
25487169	24182970	C	T		9133	8
25487192	24182947	C	G		9133	3
25487271	24182868	C	T		9134	1
25487564	24182575	C	T		9133	3379
25487911	24182228	C	G		9161	8596
25488056	24182083	G	T		9147	33
25488064	24182075	C	T		9143	2
25488146	24181993	A	G		9134	1
25488189	24181950	C	G		9133	6
25488208	24181931	A	G		9133	38
25490132	24180007	A	G		9133	1
25490155	24179984	C	G		9133	9
25491233	24178912	C	T		9133	2
25491269	24178876	C	T		9133	6
25494037	24176108	A	G		9133	1
25494095	24176050	G	T		9133	3
25494432	24175713	C	T		9133	1
25494796	24175349	C	G		9133	1
25494930	24175215	A	G		9133	53
25495025	24175120	C	T		9133	47
25495069	24175076	G	T		9133	44
25495317	24174828	G	T		9134	3
25495367	24174778	G	T		9133	2
25495802	24174343	C	G		9133	11
25496046	24174099	G	T		9133	1
25496133	24174012	G	T		9134	5
25496394	24173751	C	T		9134	93
25496529	24173616	A	C		9133	1
25496775	24173370	C	T		9133	4
25496988	24173157	C	T		9133	1
25497075	24173070	C	T		9133	5
25497158	24172987	C	T		9133	9
25497351	24172794	C	T		9133	2
25497503	24172642	C	G		9133	11
25497737	24172408	C	T		9133	3381
25498507	24171638	C	T		9133	1
25499867	24170278	A	C		9133	4
25499882	24170263	A	G		9133	9
25500031	24170114	A	T		9133	1
25500109	24170036	C	G		9134	4
25501814	24168331	C	T		9133	3
25501826	24168319	C	T		9133	4
25501923	24168222	C	T		9133	2
25501942	24168203	C	G	T	9133	2
25502016	24168129	C	T		9133	1
25502312	24167833	A	C		9138	297
25502476	24167669	A	G		9133	1
25502977	24167168	C	T		9134	1
25502981	24167164	A	C		9134	1
25504642	24165503	A	T		9132	2
25506231	24163913	C	T		9133	1
25506239	24163905	G	T		9133	47
25506281	24163863	C	G		9134	1
25507801	24162343	A	C		9133	3
25508425	24161719	C	T		9133	2
25508518	24161626	A	G		9134	4
25509171	24160973	C	T		9133	1
25509615	24160529	C	T		9133	2
25509821	24160323	C	T		9134	1
25510436	24159708	C	T		9144	1
25510658	24159486	C	T		9139	221
25511293	24158851	C	T		9134	3
25512260	24157884	A	T		9133	3
25512433	24157711	C	T		9133	3
25513053	24157091	C	T		9133	15
25513154	24156990	C	G	T	9137	3
25513288	24156856	C	T		9140	3
25513327	24156817	A	C		9134	1
25514111	24156033	C	T		9133	122
25514190	24155954	C	T		9133	2
25514602	24155542	C	T		9141	7
25514748	24155396	C	T		9133	1
25515363	24154781	C	T		9133	1
25515366	24154778	C	T		9133	347
25515653	24154491	C	T		9133	7
25515972	24154172	C	T		9133	2
25515989	24154155	C	T		9133	1
25516298	24153846	C	T		9133	4
25516432	24153712	C	T		9133	2
25516718	24153426	C	T		9133	3382
25517805	24152339	A	C		9133	1
25517929	24152215	A	G		9134	1
25518217	24151927	C	T		9134	2
25519347	24150797	C	T		9134	9
25519981	24150163	C	G		9133	98
25520028	24150116	A	T		9133	1
25520206	24149938	C	T		9137	3
25521039	24149105	C	T		9133	1
25521638	24148506	C	T		9135	18
25521978	24148166	C	T		9133	2
25522657	24147487	G	T		9137	2
25522698	24147446	G	T		9134	4
25522728	24147416	A	G		9134	1
25522754	24147390	A	G	T	9133	7
25522790	24147354	G	T		9133	4
25523114	24147030	A	G		9133	1
25523921	24146223	C	T		9133	1
25523953	24146191	C	T		9134	1
25524118	24146026	A	G		9134	8
25524125	24146019	A	C		9134	2
25524583	24145561	C	T		9133	6
25525104	24145040	C	T		9135	23
25526076	24144068	A	T		9133	4
25526562	24143582	C	G		9139	3
25528330	24141814	C	T		9134	5
25528483	24141661	A	G		9134	3
25528810	24141334	G	T		9134	3
25528822	24141322	A	G		9134	2
25528941	24141203	G	T		9144	2
25529746	24140398	C	T		9137	1
25529787	24140357	C	T		9135	2
25530643	24139496	C	T		9133	1
25544419	24127402	C	T		9160	5373
25544458	24127441	A	T		9160	5
25544919	24127902	C	G		9160	1
25545255	24128238	A	T		9160	12
25555619	24114522	G	T		9160	1
25555680	24114460	A	G		9160	16
25555736	24114404	G	T		9160	2
25555891	24114249	G	T		9160	3
25555921	24114219	A	G		9160	8
25556458	24113682	C	T		9161	1
25556482	24113658	C	T		9161	1
25556648	24113492	C	T		9160	8
25557879	24112261	A	G		9160	1
25558097	24112043	A	G		9160	1
25558970	24111170	C	T		9160	1
25559191	24110949	G	T		9160	2
25559222	24110918	A	G		9160	10
25559865	24110275	C	T		9162	1
25559944	24110196	C	T		9160	1
25560056	24110084	C	G		9160	4
25560236	24109904	C	G		9160	51
25560368	24109772	C	T		9160	1
25560761	24109379	A	C		9161	2
25561431	24108709	C	T		9160	2
25561838	24108302	C	T		9161	1
25562387	24107753	C	G		9160	10
25562795	24107345	C	T		9160	1
25566534	24103605	A	G		9160	2
25568159	24101979	G	T		9160	2
25571447	24098689	A	C		9160	1
25578769	24091367	A	C		9160	1
25599943	24070192	A	G		9160	10
25608962	24061174	C	T		9161	84
25614506	24055625	A	G		9160	4
25614699	24055432	A	G		9160	1
25614717	24055414	C	T		9160	2
25614736	24055395	C	G		9160	58
25615061	24055070	A	C		9160	15
25624397	24045734	A	C		9160	1
25630924	24039207	G	T		9160	5
25630968	24039163	G	T		9160	2
25671953	23998188	C	T		9160	1
25675936	23994205	C	T		9160	91
25677791	23992350	C	G		9160	12
25679065	23991076	G	T		9160	1
25679180	23990961	C	T		9160	43
25679570	23990571	A	C		9160	3
25680136	23990005	C	G		9160	232
25680701	23989440	A	T		9160	1
25681501	23988641	A	G		9160	3
25681655	23988487	A	C		9160	1
25682485	23987657	A	G		9160	17
25682683	23987459	C	T		9160	2
25683022	23987120	C	G		9160	8
25683046	23987096	C	T		9160	1
25684283	23985860	A	G		9160	3
25684481	23985662	G	T		9160	60
25684542	23985601	C	T		9160	4
25685131	23985012	A	G		9160	51
25685371	23984772	C	G		9160	1
25685472	23984671	C	G		9160	7
25685567	23984576	A	G		9160	3
25685672	23984471	C	T		9160	10
25686138	23984005	C	T		9160	6
25686718	23983425	C	T		9160	1
25687320	23982823	A	G		9160	1
25687515	23982628	C	T		9160	17
25687615	23982528	A	T		9160	1
25687683	23982460	A	G		9161	3
25687773	23982370	C	G		9161	2
25687999	23982144	C	G		9161	73
25688276	23981867	C	T		9160	1
25688329	23981814	A	G		9160	3
25688340	23981803	A	C		9160	1
25688831	23981312	A	G		9160	3
25689393	23980750	A	G		9160	1
25689434	23980709	C	T		9160	114
25689566	23980577	A	G		9160	1
25689812	23980331	A	G		9160	3
25690162	23979981	C	G		9160	1
25690405	23979738	A	C		9160	1
25690415	23979728	C	T		9160	1
25690590	23979553	A	G		9160	1
25691300	23978843	A	G		9160	1
25691408	23978735	G	T		9160	1
25691426	23978717	A	T		9160	10
25692157	23977984	C	T		9160	14
25692283	23977858	C	T		9160	3996
25692669	23977472	A	G		9160	51
25693016	23977125	A	T		9160	4
25693996	23976145	G	T		9160	1
25694588	23975554	C	T		9160	1
25694696	23975446	A	G		9160	2
25695361	23974781	C	T		9160	1
25695632	23974510	A	G		9160	3
25695863	23974279	C	G		9160	12
25696318	23973808	A	G		9160	66
25696759	23973367	A	T		9160	1
25697497	23972629	C	T		9160	2
25697529	23972597	C	T		9160	2
25697845	23972281	A	G		9160	1
25698142	23971984	A	T		9160	18
25698799	23971327	C	G		9160	1
25699020	23971106	A	G		9160	39
25699587	23970539	G	T		9160	7
25699656	23970470	A	G		9160	5
25699695	23970431	C	T		9160	1
25699877	23970249	C	T		9160	2
25700457	23969669	A	C		9160	8
25700962	23969164	C	T		9160	1
25701460	23968666	C	T		9160	2
25701743	23968383	C	T		9160	4
25703071	23967055	A	T		9160	3
25703529	23966597	A	C		9160	1
25703625	23966501	C	T		9160	7
25704260	23965866	A	T		9160	6
25704592	23965534	C	T		9160	4
25704766	23965360	G	T		9160	9
25705416	23964710	G	T		9160	2
25706260	23963866	C	T		9160	1
25707047	23963079	A	T		9160	3
25707076	23963050	A	G		9160	18
25708302	23961824	C	T		9160	2
25708567	23961559	G	T		9160	1
25709091	23961035	C	T		9160	8524
25710414	23959712	C	T		9161	2
25711363	23958763	C	T		9162	6
25711384	23958742	A	T		9162	1
25711464	23958662	A	C		9162	1
25711644	23958482	C	T		9162	3
25712112	23958014	C	T		9162	1
25713240	23956886	A	T		9162	1
25713481	23956645	A	T		9160	1
25713704	23956422	A	G		9160	2
25713711	23956415	C	G		9160	96
25714511	23955615	G	T		9160	8
25714638	23955488	C	T		9160	8
25714988	23955138	C	T		9160	2
25715031	23955095	C	T		9160	71
25715500	23954626	C	T		9160	3
25715649	23954477	C	G		9160	1
25715812	23954311	A	T		9160	10
25717083	23953030	A	G		9160	1
25717480	23952633	A	C		9160	5947
25717745	23952368	C	T		9160	1
25718498	23951615	C	T		9160	2
25718677	23951436	C	T		9160	3
25719092	23951021	A	G		9160	31
25719446	23950667	C	G		9160	1
25719580	23950533	A	G		9160	4
25719619	23950494	C	T		9160	18
25720343	23949770	A	C		9160	1
25720401	23949712	C	T		9160	9
25720484	23949629	A	G		9160	2
25722380	23947733	C	G		9160	105
25722647	23947466	A	T		9160	2
25723107	23947006	C	T		9160	2
25723108	23947005	A	G		9160	8031
25723714	23946399	C	T		9160	1
25723924	23946189	C	G		9160	16
25724121	23945992	C	T		9160	26
25724122	23945991	A	G		9160	409
25724146	23945967	C	G		9160	12
25724484	23945629	A	G		9160	2275
25724937	23945176	A	C		9160	1
25725417	23944696	A	G		9160	3
25725484	23944629	A	C		9160	4
25725788	23944325	A	C		9160	1
25726233	23943880	C	G		9160	3
25726800	23943312	G	T		9160	3412
25726972	23943140	A	C		9160	18
25727785	23942327	A	G		9160	122
25728111	23942001	A	G		9160	109
25728458	23941654	C	T		9160	1
25728717	23941395	A	G		9160	1
25728740	23941372	G	T		9160	2
25729035	23941077	A	C		9160	5
25729766	23940346	A	C		9160	2
25730051	23940061	C	T		9160	2
25730266	23939846	A	G		9160	1
25730285	23939827	A	G		9160	1
25730615	23939497	A	G		9160	1
25731013	23939099	C	T		9160	1
25731457	23938658	A	G		9160	11
25731579	23938536	A	G		9160	1
25732481	23937634	A	T		9160	2028
25733000	23937115	A	G		9160	1
25733029	23937086	C	T		9160	1
25733066	23937049	C	T		9160	9
25733128	23936987	C	T		9160	1
25733555	23936560	A	G		9160	4
25735448	23934667	A	C		9160	1
25736053	23934062	C	T		9160	1
25736069	23934046	C	T		9160	1
25736750	23933365	A	G		9160	1
25736805	23933310	A	G		9160	3
25736832	23933283	A	G		9160	3
25736846	23933269	A	G		9160	1
25737102	23933013	C	T		9160	12
25737131	23932984	A	C		9160	1
25738143	23931969	G	T		9160	1
25738216	23931896	C	T		9160	1
25738866	23931246	C	T		9160	1
25739241	23930871	A	G		9160	51
25739804	23930308	C	T		9160	2
25739882	23930230	A	G		9160	1
25740314	23929798	C	T		9160	3
25741120	23928992	C	G		9160	1
25741241	23928871	C	T		9160	1
25741390	23928722	A	G		9160	51
25741616	23928496	A	G		9160	3
25742117	23927995	A	G		9160	1
25742429	23927683	A	G		9160	2
25742455	23927657	A	C		9160	1
25743248	23926864	A	G		9160	8
25744088	23926024	G	T		9160	1
25744174	23925938	A	G		9160	1
25744468	23925644	G	T		9160	2
25744540	23925572	C	T		9160	6
25744670	23925442	A	C		9160	2
25745128	23924984	C	G		9160	38
25745219	23924893	C	T		9160	2
25745225	23924887	G	T		9160	38
25745463	23924649	C	T		9160	20
25746194	23923918	A	G		9160	4
25746240	23923872	A	T		9160	22
25746394	23923718	A	G		9160	1
25746423	23923689	A	G		9160	1
25746658	23923454	A	G		9160	2
25747098	23923014	C	T		9160	2
25747346	23922766	A	T		9160	1
25747354	23922758	C	T		9160	1
25748143	23921969	A	G		9160	3343
25748199	23921913	A	T		9160	2030
25748204	23921908	A	G		9160	2
25748250	23921862	A	G		9160	2
25748570	23921542	C	T		9160	2
25748911	23921201	G	T		9160	2
25749092	23921020	A	T		9160	1
25749129	23920983	C	T		9160	1
25749677	23920434	C	T		9160	2
25750348	23919763	C	G		9160	1
25750365	23919746	A	T		9160	1
25751055	23919056	A	G		9160	1
25751078	23919033	C	T		9160	2
25751423	23918688	A	G		9160	1
25751799	23918312	A	G		9160	7
25752301	23917810	A	G		9160	2
25752742	23917369	C	T		9160	3
25753062	23917049	A	G		9160	1
25753321	23916790	G	T		9160	8
25753774	23916337	A	G		9160	1
25754030	23916081	A	G		9160	3
25754530	23915581	A	G		9160	3
25754802	23915309	A	C		9160	59
25754846	23915265	G	T		9160	1
25755015	23915096	A	G		9160	1
25755742	23914369	A	G		9160	1
25756332	23913774	C	T		9160	1
25756516	23913590	C	T		9160	3
25756730	23913376	A	T		9160	2
25757010	23913096	A	G	T	9160	182
25757517	23912589	A	G	T	9160	21
25757810	23912296	A	G		9160	1
25758095	23912011	C	T		9160	30
25758950	23911156	A	G		9162	12
25759390	23910716	A	G		9160	1
25759809	23910297	A	G		9160	1
25760048	23910057	C	G		9160	3
25760080	23910025	A	G		9162	5
25760261	23909844	A	G		9162	2596
25760357	23909748	C	T		9162	1
25760391	23909714	C	T		9162	3
25760567	23909538	A	G		9160	8622
25761463	23908642	A	C		9160	32
25761898	23908207	G	T		9160	2
25761976	23908129	C	G		9160	1
25762200	23907905	C	G		9160	54
25762251	23907854	C	G		9160	1
25762534	23907571	G	T		9160	1
25762718	23907387	A	C		9160	1
25763253	23906852	A	G		9160	101
25763680	23906425	G	T		9160	1
25763711	23906394	C	T		9160	48
25763962	23906143	C	G		9160	1596
25764490	23905615	C	T		9160	11
25764945	23905160	C	T		9160	1
25765122	23904983	A	G		9160	1
25766476	23903629	A	G		9160	2
25766484	23903621	C	T		9160	1
25766698	23903407	A	G		9160	4
25767264	23902841	C	T		9160	6
25767294	23902811	A	T		9160	1
25767510	23902595	G	T		9160	100
25767603	23902502	C	T		9160	1
25767695	23902410	A	G		9160	4
25768131	23901974	G	T		9160	1
25768420	23901685	C	T		9160	1
25768431	23901674	A	G		9160	3
25769028	23901078	C	G		9160	1
25769326	23900780	A	G		9160	1
25769563	23900543	A	G		9160	1
25770076	23900030	A	G		9160	1
25770151	23899955	C	T		9160	2
25770808	23899299	A	C		9160	2593
25771100	23899007	A	T		9160	1
25771216	23898891	A	G		9160	2029
25771378	23898729	A	C		9161	8619
25771381	23898726	A	C		9161	1
25771540	23898567	C	T		9160	504
25771993	23898114	G	T		9160	1
25772117	23897990	A	C		9160	3
25773094	23897013	C	T		9160	6
25773139	23896968	A	G		9160	1
25773413	23896694	C	T		9160	7
25773651	23896456	A	T		9160	1
25773824	23896283	C	G		9160	8607
25773989	23896118	C	T		9160	4
25774491	23895616	C	T		9160	1
25775504	23894603	C	T		9160	1
25776602	23893505	G	T		9160	13
25776873	23893234	C	T		9160	1
25777082	23893025	A	T		9160	7
25778262	23891845	A	G		9160	1
25778462	23891645	A	G		9160	3
25778578	23891529	A	C		9160	2
25779083	23891024	C	T		9160	5
25779238	23890869	C	G		9160	8
25779765	23890342	A	G		9160	1
25780703	23889404	C	T		9160	1
25780738	23889369	C	T		9160	44
25781461	23888646	A	T		9160	10
25781596	23888511	C	T		9160	221
25781720	23888387	A	G		9160	1
25782498	23887609	C	T		9160	1
25783130	23886977	A	C		9160	35
25784525	23885582	A	G		9160	1
25784694	23885413	C	T		9160	20
25784771	23885336	A	T		9160	3
25785508	23884599	A	G		9160	48
25787307	23882800	C	T		9160	1
25787709	23882398	C	G		9160	3
25787910	23882197	A	G		9160	4
25787959	23882148	G	T		9160	1
25788005	23882102	A	G		9160	1
25788075	23882032	A	T		9160	1
25788248	23881859	A	T		9160	8
25788554	23881553	G	T		9160	1
25788583	23881524	A	T		9160	4
25788834	23881273	A	T		9160	41
25789211	23880896	A	G		9160	1
25789251	23880856	A	G		9160	2
25789755	23880352	A	C		9160	62
25790353	23879754	C	T		9160	2
25790725	23879382	A	G		9160	3
25790868	23879239	C	G		9160	1
25791422	23878685	C	T		9160	1
25791454	23878653	C	T		9160	1
25791921	23878187	A	C		9160	4
25793858	23876250	C	T		9160	6
25794237	23875871	G	T		9160	1
25794648	23875460	C	G		9160	1
25794854	23875254	A	T		9160	1
25795057	23875051	A	G		9160	1
25795300	23874808	C	T		9160	1
25795420	23874688	C	T		9160	1
25795575	23874533	C	G		9160	3
25795905	23874203	A	G		9160	1
25796263	23873845	C	T		9160	1
25796596	23873512	A	G		9160	3
25796686	23873422	A	G		9160	3
25797059	23873049	A	G		9160	9
25797959	23872149	A	G		9160	7
25798440	23871668	A	G		9160	2
25799201	23870907	C	T		9160	47
25799412	23870696	G	T		9160	577
25799462	23870646	G	T		9160	4
25799511	23870597	A	G		9160	30
25799827	23870281	G	T		9160	2
25800102	23870006	C	T		9160	1
25800542	23869566	A	T		9160	5
25800940	23869168	G	T		9160	1
25801505	23868603	A	C		9160	3
25801609	23868499	A	G		9160	1
25801695	23868413	A	G		9160	3
25801893	23868215	C	T		9160	21
25802356	23867752	C	T		9160	3
25803113	23866995	A	G		9160	2
25803703	23866405	C	T		9160	6
25803849	23866259	A	T		9160	2
25803947	23866161	C	T		9160	1
25804313	23865795	G	T		9160	1
25804863	23865245	C	T		9160	5
25807223	23862881	A	G		9160	35
25807626	23862478	A	G		9160	1
25807982	23862122	C	G		9160	1
25808113	23861991	C	T		9160	18
25808801	23861303	A	C		9160	2
25809362	23860742	C	G		9160	1
25809551	23860553	A	G		9160	3
25809715	23860389	C	T		9160	1
25809782	23860322	C	T		9160	4
25810709	23859395	G	T		9160	2
25811002	23859102	C	T		9160	6
25811222	23858882	A	G		9160	1
25811817	23858287	G	T		9160	5
25811882	23858222	C	T		9160	1
25811932	23858172	A	C		9160	2
25811967	23858137	A	C		9160	4
25812337	23857767	A	G		9160	16
25813038	23857066	A	G		9160	1
25813225	23856879	A	T		9160	3
25813582	23856522	C	G		9160	3
25813806	23856298	A	G		9160	2
25813873	23856231	A	G		9160	4
25814111	23855993	A	G		9160	1
25814548	23855556	G	T		9160	14
[truncated: 335 more rows]
