# Supplementary material for: Characterizing the evolution and phenotypic impact of ampliconic Y chromosome regions
Source: Nat Commun. 2023 Jul 6;14:3990. doi: 10.1038/s41467-023-39644-6 (PMC10326017; doi:10.1038/s41467-023-39644-6)
Supplement: Supplementary file 5 — Supplementary Data 2 [file 41467_2023_39644_MOESM5_ESM.xlsx]

## Sheet: Feuil1
phenotypes	type_pheno	N	beta	pvalue
Iron	quantitative	5009	3.7565	0.0001743
Paralytic_ileus_and_intestinal_obstruction_without_hernia	binary	106	-0.8581	0.001197
Calculated_transferrin_saturation	quantitative	4029	2.8737	0.004078
Red_Blood_Cell_Width	quantitative	10714	-2.8208	0.0048
Chronic_Sinusitis	binary	201	-0.5822	0.005549
Lymphocytes	quantitative	10514	2.7484	0.005999
COPD_all_30PY	binary	166	1.317	0.009736
Hemoglobin	quantitative	10856	2.4516	0.01424
Tubulointerstitial_diseases	binary	101	-0.6913	0.01446
Mean_Corpuscular_Hemoglobin	quantitative	10850	2.3505	0.01876
HbA1c	quantitative	5197	-2.3173	0.02052
Hematocrit	quantitative	10828	2.3004	0.02144
Atrioventricular_and_left_bundlebranch_block	binary	169	-0.5418	0.02157
Pulmonary_embolism	binary	179	-0.5209	0.02272
ECG_globalmeasurements_print	quantitative	5510	-2.2615	0.02376
Dizziness_and_giddiness	binary	341	-0.3925	0.02437
Cholesterol_Total	quantitative	9102	2.2148	0.0268
Lymphocytes_WBC_corrected	quantitative	10513	2.1792	0.02934
Cholesterol_Low_Density_Lipoprotein	quantitative	8469	2.1354	0.03276
Mean_Corpuscular_Volume	quantitative	10850	2.1136	0.03457
Gastroesophageal_reflux_disease	binary	284	-0.3964	0.03574
Cystitis	binary	226	-0.4392	0.03741
Acute_and_chronic_nephritis	binary	93	-0.6172	0.04071
Head_and_Neck_cancer_JNCI_squamous	binary	33	-0.9163	0.0435
Age_Related_Macular_Degeneration	binary	218	-0.4492	0.05895
ECG_leadmeasurementV1_pamp	quantitative	5691	1.8873	0.05917
Schizophrenia	binary	117	-0.5257	0.06077
Platelet	quantitative	10821	-1.8739	0.06097
Basophils_WBC_corrected	quantitative	10489	-1.8447	0.0651
Basophils	quantitative	10490	-1.8442	0.06519
Giant_Cell_Arthritis	binary	70	-0.634	0.06697
Heart_failure	binary	1161	-0.2089	0.08069
Angina_pectoris	binary	1477	-0.1807	0.08212
Folate	quantitative	5035	1.7258	0.08444
Bladder_Cancer	binary	182	-0.4077	0.08818
ECG_globalmeasurements_qtcf	quantitative	5701	1.6981	0.08955
Iron_Binding_Capacity	quantitative	4133	1.6681	0.09536
COPD_exacerbations	binary	138	0.7051	0.09632
Reaction_to_severe_stress_and_adjustment_disorders	binary	232	-0.3498	0.09849
B12	quantitative	7044	-1.6381	0.1014
Whole_Body_Fat	quantitative	1702	-1.6325	0.1028
Osteoarthritis_ACLrupture	binary	74	-0.5603	0.1032
Autism	binary	295	-0.3341	0.1038
Acute_Kidney_Injury	binary	361	-0.2876	0.1052
Mean_Platelet_Volume	quantitative	10262	1.5793	0.1143
Respiratory_alkalosis	binary	1162	-0.1747	0.1143
Persistent_mood_affective_disorders	binary	163	-0.3854	0.1184
Dementia_in_Alzheimers_disease	binary	278	0.4293	0.1191
Congenital_malformations_of_the_circulatory_system	binary	374	0.3342	0.1215
Trunk_Fat	quantitative	1702	-1.5477	0.1219
Intracranial_Aneurysm	binary	67	-0.5502	0.1271
Cervical_Disc_Disorders	binary	50	-0.6217	0.1288
Any_fracture_o40y_wo_hand_feet_skull	binary	898	-0.1868	0.1297
Cholesterol_High_Density_Lipoprotein	quantitative	8814	1.4996	0.1337
Retention_of_urine	binary	252	-0.3179	0.1375
ECG_leadmeasurementII_qrsarea	quantitative	5694	1.4599	0.1444
Stroke_Intracerebral_hemorrhage	binary	117	-0.4186	0.1463
Neutrophils_WBC_corrected	quantitative	10512	-1.4318	0.1522
Red_Blood_Cell	quantitative	10813	1.4248	0.1542
Calcium_Ionized	quantitative	3048	-1.4197	0.1558
Calculated_transferrin_saturation_ever_over_50_percent	binary	287	0.3579	0.1568
Kidney_Cancer	binary	142	0.5533	0.1577
Thyroid_Adenomas	binary	17	-0.8996	0.1588
Zoster	binary	61	-0.5369	0.1601
Aortic_Valve_Stenosis	binary	256	-0.2932	0.1639
Appendicular_Fat	quantitative	1702	-1.3865	0.1658
Rectal_Cancer	binary	62	0.9953	0.1671
Hyperkinetic_disorders	binary	233	0.3764	0.1815
Delirium_not_induced_by_alcohol_or_drug	binary	113	-0.4083	0.1821
Abdominal_Aortic_Aneurysm	binary	143	-0.3625	0.1822
Cataract	binary	215	0.4113	0.1849
Eosinophils_WBC_corrected	quantitative	10504	-1.2779	0.2013
Cannabis_Use_Disorder	binary	476	-0.2022	0.209
Aspartate_Transaminase	quantitative	8645	1.2531	0.2102
Glucose_Fasting	quantitative	5907	-1.2473	0.2123
Complications_and_illdefined_descriptions_of_heart_disease	binary	147	0.4599	0.2127
Anemia	binary	156	-0.3287	0.2135
Brain_Cancer_NST_All	binary	86	0.6402	0.2151
Enuresis	binary	91	0.5819	0.2172
Psoriatic_Arthritis	binary	40	1.248	0.2184
Bipolar_affective_disorder	binary	199	0.3756	0.2192
Mesothelial_and_soft_tissue_cancer	binary	27	-0.6681	0.2208
25_Hydroxy_Vitamin_D	quantitative	3562	1.2075	0.2273
Lung_Cancer	binary	174	0.398	0.2275
Invasive_Gram_positive	binary	211	-0.2734	0.2312
Acute_pancreatitis	binary	95	-0.3846	0.2338
Sleep_disorders	binary	582	0.1985	0.239
Albumin	quantitative	5947	1.1719	0.2413
Mean_Corpuscular_Hemoglobin_Concentration	quantitative	10855	1.171	0.2416
Myeloid_diseases	binary	28	-0.6236	0.25
SmallPox_Lack_Of_Respons	binary	144	0.4202	0.2503
ECG_leadmeasurementV5_rdur	quantitative	5695	1.146	0.2519
Bilirubin	quantitative	5856	-1.1373	0.2554
Fibromyalgia	binary	99	0.5205	0.2585
BMI_mean	quantitative	4960	1.096	0.2731
Dyslexia	binary	401	-0.1922	0.2765
Labor_and_delivery_complicated_by_fetal_stress_distress	binary	54	0.7181	0.2852
Eosinophils	quantitative	10505	-1.0657	0.2866
Autoimmune_Thyroid_Disease_minus_Thyroid_Cancer	binary	167	0.3416	0.2995
Abdominal_and_pelvic_pain	binary	262	0.2616	0.3021
Calcium	quantitative	7250	1.0298	0.3031
Uric_Acid	quantitative	4794	1.0266	0.3047
Invasive_S_pneumoniae	binary	59	-0.4137	0.3062
Echo_Ejection_Fraction_reduced	binary	661	-0.1448	0.3092
FT3_ratio_FT4	quantitative	3472	1.0039	0.3155
Temporomandibular_Joint_Disorder	binary	48	0.7173	0.3215
Invasive_Gram_negative	binary	108	0.4134	0.327
ECG_leadmeasurementV1_ramp	quantitative	5483	0.9705	0.3318
Chloride	quantitative	5602	-0.9641	0.335
Transient_cerebral_ischemic_attacks_and_related_syndromes	binary	188	0.2916	0.3369
Varicose_Veins	binary	136	0.3517	0.3371
Triglyceride	quantitative	8202	-0.9594	0.3374
Creatine_Kinase_Muscle_Brain	quantitative	3325	0.9505	0.3419
Amylase	quantitative	3819	0.9504	0.342
Chronic_nephritic_syndrome	binary	379	-0.1703	0.3439
Spine_BMC	quantitative	1452	0.9309	0.3521
ECG_globalmeasurements_heartrate	quantitative	5702	0.9293	0.3528
Alanine_Transaminase	quantitative	8882	0.9283	0.3533
Age_At_First_Child_Birth	quantitative	8630	-0.9204	0.3574
Monocytes_WBC_corrected	quantitative	10512	-0.9166	0.3594
Occlusion_and_stenosis_of_precerebral_arteries_not_resulting_in_cerebral_infarction	binary	113	-0.2866	0.3594
Osteoporosis	binary	74	0.4767	0.36
Panicdisorder	binary	102	-0.2949	0.3601
Abnormalities_of_breathing	binary	169	-0.2353	0.3633
Hip_BMD	quantitative	842	0.9093	0.3634
Calculus_of_kidney_and_ureter	binary	419	-0.1557	0.3665
IgA	quantitative	1221	0.9018	0.3673
Inflammatory_Bowel_Disease	binary	158	-0.2389	0.3697
Invasive_Staph_aureus	binary	125	-0.2652	0.3701
Baldness_Thinning_Hair	binary	418	0.1739	0.3713
COPD_Emphy	binary	159	-0.2358	0.3806
Epilepsy	binary	567	0.145	0.3831
C_Reactive_Protein	quantitative	9090	-0.87	0.3843
Respiratory_failure	binary	225	0.2355	0.3877
Renal_tubulopathies	binary	63	-0.3438	0.3934
Congenital_malformations_of_cardiac_septa	binary	160	0.2687	0.3968
Follicle_Stimulating_Hormone	quantitative	581	-0.847	0.3974
Baldness_or_Tooth_Agenesis	binary	440	0.1587	0.3998
Osteoarthritis_any	binary	900	0.1149	0.4006
Chronic_Bronchitis	binary	63	-0.3377	0.4033
Activated_Partial_Thromboplastin_Time	quantitative	3789	-0.8335	0.4046
Systolic_Blood_Pressure	quantitative	6115	-0.8131	0.4162
Nicotine_dependence	binary	592	-0.1187	0.4233
Pain_in_throat_and_chest	binary	539	-0.1232	0.425
Weight	quantitative	6433	0.7968	0.4256
FragileX_FMR1_haplotype8	binary	71	0.411	0.4258
Waldenstroms_MGUS_IgM_DLBCL_CLL_SLL	binary	64	-0.3207	0.4271
Mean_Arterial_Pressure	quantitative	6115	-0.791	0.429
SmallPox_Side_Effect	binary	156	0.2584	0.4321
Lactate_Dehydrogenase	quantitative	6299	-0.7762	0.4376
Sodium	quantitative	10082	-0.7713	0.4405
White_Blood_Cell_Urine	quantitative	4828	-0.7537	0.4511
Cardiac_arrest	binary	185	-0.1899	0.4532
Neuromuscular_dysfunction_of_bladder	binary	86	-0.2643	0.456
Urticaria	binary	83	0.3443	0.4572
Stroke_Ischemic	binary	668	0.1172	0.458
Diastolic_Blood_Pressure	quantitative	6115	-0.7407	0.4589
Alkaline_Phosphatase	quantitative	8338	-0.736	0.4618
Atopic_dermatitis	binary	153	-0.2032	0.4672
Appendicitis	binary	308	0.1621	0.4704
FT4_Thyroid	quantitative	6320	-0.721	0.4709
Peripheral_Artery_Disease	binary	320	0.1594	0.4761
Graves	binary	15	-0.5415	0.4766
Abnormalities_of_heart_beat	binary	246	-0.158	0.477
Coxarthrosis_arthrosis_of_hip	binary	232	0.1868	0.4786
pH_Urine	quantitative	6767	0.7081	0.4789
Alcohol_Dependence	binary	1471	-0.07037	0.4807
B_lymphoid_cell_diseases	binary	133	-0.2051	0.4878
Lipase	quantitative	2927	0.6884	0.4913
Teeth_Straightening	binary	78	-0.26	0.4935
Disorders_of_vestibular_function	binary	88	-0.2419	0.4954
Type_2_Diabetes	binary	1166	0.08006	0.4971
Stroke_not_specified_as_hemorrhage_or_infarction	binary	224	-0.1605	0.4986
Kidney_failure	binary	1417	-0.07688	0.5016
Pneumonia	binary	800	0.09752	0.5081
Spondylosis	binary	136	0.2282	0.5123
Disorders_of_lipoprotein_metabolism_and_other_lipidemias	binary	278	0.1532	0.5164
Ulcerative_Colitis	binary	134	-0.1906	0.5172
Unspecified_urinary_incontinence	binary	67	0.3355	0.5184
Parkinsons_disease	binary	262	-0.1473	0.521
Ankylosing_Spondylitis	binary	37	0.4673	0.5211
Testosterone_combined	quantitative	2695	0.6354	0.5252
FT3_Thyroid	quantitative	3565	0.6313	0.5279
ECG_leadmeasurementV5_sdur	quantitative	5314	-0.6288	0.5295
Hypotension	binary	289	0.1448	0.5332
Bacterial_pneumonia	binary	145	-0.1779	0.5335
MGUS	binary	146	-0.1776	0.534
Melanoma	binary	80	-0.2328	0.5349
Sleep_Apnea_Severe_Moderate	binary	600	-0.09175	0.538
Shoulder_lesions	binary	121	0.2252	0.5402
Hip_BMC	quantitative	1471	-0.5987	0.5495
Polyneurupathies	binary	68	-0.2375	0.5539
Asthma	binary	466	0.1055	0.556
Myositis	binary	69	-0.2348	0.5578
Cardiomyopathies_various	binary	236	0.1489	0.5607
Spine_BMD	quantitative	2074	0.5807	0.5615
Osteoporosis_without_pathological_fracture	binary	49	0.3466	0.5638
Specific_personality_disorders	binary	68	-0.231	0.5646
Trunk_Lean_Mass	quantitative	1702	0.5748	0.5655
ECG_globalmeasurements_qrsdur	quantitative	6449	0.5734	0.5664
Lymphoma_Non_Hodgkins	binary	59	-0.2477	0.5675
Invasive_Ecoli	binary	78	0.2634	0.5711
Dorsalgia_chronic	binary	78	0.26	0.575
Amphetamine_Use_Disorder	binary	466	-0.09313	0.5811
Paroxysmal_tachycardia	binary	276	-0.1166	0.5846
Phobias	binary	205	-0.1319	0.5894
Autoimmune_Thyroiditis	binary	17	-0.4038	0.5923
FT4_ratio_TSH	quantitative	6291	-0.5309	0.5955
Pulse_Pressure	quantitative	6115	-0.5215	0.602
Gastritis_and_duodenitis	binary	235	0.1336	0.6021
One_or_more_Absent_Tooth	binary	60	-0.2257	0.6025
Appedincular_Lean_Mass	quantitative	1702	-0.502	0.6157
Erythrocyte_Sedimentation_Rate	quantitative	8356	-0.4993	0.6176
Dementia_other_than_Alzheimers	binary	687	-0.08615	0.6244
Rehab_admission	binary	1640	-0.04682	0.6257
Calcium_albumin_ratio	quantitative	4693	-0.4756	0.6344
Gastric_ulcer	binary	117	-0.151	0.6377
Bariatric_surgery	binary	37	-0.244	0.6464
Autoimmune_Disease	binary	858	0.06066	0.6464
Type_1_Diabetes	binary	70	-0.1799	0.6537
Tuberculosis_case_or_Mtb_infected	binary	569	0.07378	0.6626
Psoriasis	binary	388	-0.07968	0.6632
Multiple_Sclerosis	binary	60	0.2247	0.6652
Colon_Cancer	binary	176	-0.1157	0.6658
Hypertension	binary	2890	-0.03542	0.6666
Coronary_Artery_Disease	binary	2433	-0.04014	0.6679
Vasomotor_and_allergic_rhinitis	binary	83	-0.1602	0.6689
Crohns_Disease	binary	29	-0.2566	0.6744
Height_Max	quantitative	8329	0.4153	0.6779
Migraine	binary	507	0.06953	0.684
Atherosclerotic_diseases	binary	2545	-0.03776	0.6848
Excision_of_lumbar_intervertebral_disc	binary	319	-0.08142	0.6854
Bipolar_Disorder	binary	281	-0.08338	0.7035
Aortic_aneurysm_and_dissection	binary	167	-0.104	0.7053
Colorectal_Cancer	binary	238	0.09392	0.708
Nail_Fungus	binary	796	0.05119	0.7088
Tuberculosis_skin_test_Negative_NotTB_NotBCG	binary	271	-0.08187	0.7088
Inguinal_hernia	binary	161	0.1131	0.7098
Tourette_or_Tics	binary	325	0.08271	0.7144
Hyperplasia_of_prostate	binary	570	-0.05988	0.7182
H1N1_Seroprotection	binary	138	0.1187	0.7228
Myocardial_Infarction	binary	1387	-0.03895	0.7244
Lymphoproliferative_diseases	binary	145	-0.1033	0.7257
Metabolic_Syndrome_ATP_III	binary	1919	-0.03185	0.7278
Plasma_Prothrombin_Time	quantitative	3023	-0.3438	0.731
Glucose_Serum	quantitative	9567	-0.3437	0.7311
Diarrhea_and_gastroenteritis_of_infectious_origin	binary	109	0.1262	0.7326
Metabolic_acidosis	binary	856	0.04516	0.7345
Depression	binary	965	-0.04063	0.7369
Neutrophils	quantitative	10513	-0.3347	0.7379
Asthma_Age_Onset_0_6YoA	binary	58	-0.1478	0.738
Tuberculosis_skin_test_Positive_NotTB_NotBCG	binary	348	0.06948	0.741
Urea	quantitative	4637	0.3274	0.7434
Ponderal_Index	quantitative	1593	-0.3223	0.7473
Alzheimers_strict	binary	350	0.07392	0.7493
Alzheimers_all	binary	532	0.0609	0.7504
Phosphate_Serum	quantitative	4431	-0.3126	0.7546
Disturbances_of_skin_sensation	binary	70	0.145	0.7554
Granulocytes	quantitative	10490	-0.3065	0.7592
White_Blood_Cell	quantitative	10856	-0.2855	0.7753
Skin_Cancer_Basal_Cell	binary	326	-0.05724	0.7805
Invasive_bacteria	binary	314	-0.05703	0.7806
Pneumonia_Bacterial	binary	241	-0.06452	0.7807
Viral_infection_of_unspecified_site	binary	86	-0.1038	0.7812
Creatinine	quantitative	10439	-0.2744	0.7838
Diverticular_disease	binary	302	-0.05741	0.7865
Monocytes	quantitative	10513	-0.2531	0.8002
Asthma_Low_drug_use_score_noH02	binary	255	0.05853	0.8039
Invasive_Encapsulated_bacteria	binary	89	-0.09228	0.8045
Hemorrhage_from_respiratory_passages	binary	144	0.07742	0.8068
Acute_sinusitis	binary	68	0.1137	0.8072
Birthweight	quantitative	1593	-0.2435	0.8077
Spine_Area	quantitative	2074	0.2371	0.8126
Glaucoma	binary	290	-0.05544	0.8134
Creatine_Kinase	quantitative	4730	0.2283	0.8194
Whole_Body_BMD	quantitative	1571	-0.2258	0.8214
Whole_Body_Area	quantitative	1571	-0.2146	0.8301
Cellulitis	binary	293	-0.04426	0.8354
Malaise_and_fatigue	binary	198	-0.05323	0.8379
Troponin_T	quantitative	5653	-0.2034	0.8388
ECG_leadmeasurementaVR_qrsppk	quantitative	5702	0.2033	0.8389
Mononeuropathies_of_upper_limb	binary	67	0.09424	0.8398
Hypodontia	binary	54	0.1048	0.8412
Cholelithiasis	binary	355	-0.03783	0.847
Iron_deficiency_anemia	binary	116	0.06686	0.8491
Plateletcrit	quantitative	10200	-0.1842	0.8538
Prostate_Cancer	binary	752	0.02658	0.8561
BMI_max	quantitative	6434	-0.1813	0.8562
Estimated_Glomerular_Filtration_Rate	quantitative	10432	0.1803	0.8569
Gallstones	binary	332	-0.03607	0.8588
Duodenal_ulcer	binary	140	-0.05373	0.8607
Magnesium	quantitative	2964	-0.1741	0.8618
Psoriasis	binary	451	0.02957	0.8675
Alzheimers_disease_or_Dementia	binary	1208	-0.02498	0.8732
Prostate_Specific_Antigen	quantitative	6208	0.1558	0.8762
Urethral_stricture	binary	105	-0.05206	0.8821
Kidney_Stones	binary	883	-0.01889	0.8839
Dialysis_kidney_transplant_and_CKD_stage_4_and_5	binary	275	-0.02913	0.8969
Bicarbonate	quantitative	2898	-0.1252	0.9004
Mild_mitral_regurgitation_echo_based	binary	385	0.02265	0.9061
Multiple_myeloma_and_Plasmacytoma	binary	14	0.1186	0.9092
Neuroendocrine_cancers	binary	39	0.06764	0.9107
Gamma_Glutamyl_Transpeptidase	quantitative	8401	-0.112	0.9108
Fever_of_unknown_origin	binary	105	-0.03865	0.9123
Cigarettes_per_day	quantitative	3069	0.11	0.9124
Immunosuppressant_Drugs	binary	338	0.02201	0.914
Obsessive_Compulsive_Disorder	binary	308	0.02277	0.9153
Potassium	quantitative	10181	0.1027	0.9182
Dysphagia	binary	70	-0.04412	0.9183
Hip_Area	quantitative	842	-0.1001	0.9203
Hemiplegia	binary	75	0.03967	0.9262
Asthma_Low_or_unknown_drug_use_score_noH02	binary	452	-0.01391	0.9361
Asthma_High_drug_use_score_noH02	binary	290	-0.01493	0.945
Obstructive_and_reflux_uropathy	binary	111	0.02256	0.9486
Anxiety	binary	734	0.008868	0.9496
Whole_Body_Lean_Mass	quantitative	1702	-0.0552	0.956
Thyroid_Stimulating_Hormone	quantitative	8905	-0.0506	0.9597
Ferritin	quantitative	7080	-0.0441	0.9649
Low_grade_B_cell_lymphoma	binary	36	-0.02037	0.9732
Birthlength	quantitative	1593	-0.0327	0.9739
Gout_Disease	binary	145	-0.00866	0.9774
Venous_thromboembolism	binary	328	-0.005393	0.9791
Chronic_Lymphocytic_Leukemia_and_Small_Lymphocytic_Lymphoma	binary	18	15.03	0.9863
Brain_Cancer_Meningioma	binary	15	15.9	0.9914
Thyroid_Goiter	binary	11	15.61	0.9916
