# Supplementary material for: Characterizing the evolution and phenotypic impact of ampliconic Y chromosome regions
Source: Nat Commun. 2023 Jul 6;14:3990. doi: 10.1038/s41467-023-39644-6 (PMC10326017; doi:10.1038/s41467-023-39644-6)
Supplement: Supplementary file 6 — Supplementary Data 3 [file 41467_2023_39644_MOESM6_ESM.xlsx]

## Sheet: Feuil1
phenotypes	type_pheno	N	beta	pvalue
Iron	quantitative	4890	3.33	0.000875
HbA1c	quantitative	5064	-2.9303	0.003401
Paralytic_ileus_and_intestinal_obstruction_without_hernia	binary	100	-0.8187	0.009371
Cholesterol_Low_Density_Lipoprotein	quantitative	8249	2.5958	0.009454
Cholesterol_Total	quantitative	8866	2.5541	0.01066
ECG_globalmeasurements_print	quantitative	5370	-2.5009	0.01242
Lymphocytes	quantitative	10247	2.4062	0.01614
Lymphocytes_WBC_corrected	quantitative	10246	2.3997	0.01643
Dizziness_and_giddiness	binary	331	-0.4776	0.01671
Angina_pectoris	binary	1442	-0.2854	0.01755
Red_Blood_Cell_Width	quantitative	10442	-2.3243	0.02013
Reaction_to_severe_stress_and_adjustment_disorders	binary	227	-0.5411	0.02063
Head_and_Neck_cancer_JNCI_squamous	binary	32	-1.112	0.02332
Atrioventricular_and_left_bundlebranch_block	binary	163	-0.5961	0.0285
ECG_leadmeasurementV5_rdur	quantitative	5547	2.1388	0.03249
Neutrophils_WBC_corrected	quantitative	10245	-2.1351	0.03277
Iron_Binding_Capacity	quantitative	4029	2.0927	0.03644
Platelet	quantitative	10544	-2.0914	0.03651
Hemoglobin	quantitative	10577	2.0486	0.04053
Thyroid_Adenomas	binary	17	-1.285	0.04444
Chronic_Sinusitis	binary	191	-0.5086	0.04847
Pulmonary_embolism	binary	172	-0.5273	0.0499
Cervical_Disc_Disorders	binary	49	-0.8471	0.05331
Cannabis_Use_Disorder	binary	465	-0.3533	0.05353
Bladder_Cancer	binary	177	-0.5174	0.05639
Mesothelial_and_soft_tissue_cancer	binary	27	-1.036	0.05826
Hematocrit	quantitative	10551	1.8899	0.0588
Gastroesophageal_reflux_disease	binary	274	-0.4155	0.06159
COPD_all_30PY	binary	166	0.9373	0.06666
Complications_and_illdefined_descriptions_of_heart_disease	binary	142	1.073	0.06806
Mean_Corpuscular_Hemoglobin	quantitative	10571	1.7893	0.0736
ECG_leadmeasurementV1_pamp	quantitative	5543	1.7575	0.07889
Aspartate_Transaminase	quantitative	8421	1.6921	0.09066
Mean_Platelet_Volume	quantitative	10008	1.684	0.09222
B_lymphoid_cell_diseases	binary	132	-0.5081	0.09875
Intracranial_Aneurysm	binary	65	-0.6638	0.09968
Echo_Ejection_Fraction_reduced	binary	647	-0.2657	0.09978
FT4_Thyroid	quantitative	6155	-1.6022	0.1092
Cystitis	binary	217	-0.4032	0.1112
Calculated_transferrin_saturation	quantitative	3931	1.566	0.1174
Cellulitis	binary	291	-0.3486	0.1176
FT4_ratio_TSH	quantitative	6126	-1.5538	0.1203
Delirium_not_induced_by_alcohol_or_drug	binary	110	-0.5366	0.1213
ECG_leadmeasurementII_qrsarea	quantitative	5546	1.5402	0.1236
Age_At_First_Child_Birth	quantitative	8417	-1.5373	0.1243
Trunk_Fat	quantitative	1659	-1.5191	0.1289
Kidney_Cancer	binary	139	0.7737	0.1305
Hip_BMD	quantitative	819	1.5066	0.1323
Whole_Body_Fat	quantitative	1659	-1.5003	0.1337
Appendicitis	binary	297	0.4647	0.1347
Aortic_Valve_Stenosis	binary	249	-0.3608	0.1358
Zoster	binary	59	-0.6278	0.1483
Hemiplegia	binary	70	1.448	0.151
Mean_Corpuscular_Volume	quantitative	10571	1.4349	0.1514
Hyperkinetic_disorders	binary	227	0.5146	0.1514
Lymphoma_Non_Hodgkins	binary	59	-0.62	0.1535
Folate	quantitative	4910	1.4029	0.1607
Alcohol_Dependence	binary	1437	-0.1621	0.1617
Congenital_malformations_of_the_circulatory_system	binary	366	0.3654	0.1621
Respiratory_failure	binary	218	0.5007	0.1713
Spine_BMC	quantitative	1410	1.3672	0.1718
Any_fracture_o40y_wo_hand_feet_skull	binary	872	-0.1992	0.1722
Persistent_mood_affective_disorders	binary	157	-0.3957	0.1767
Acute_and_chronic_nephritis	binary	88	-0.4993	0.1817
Acute_Kidney_Injury	binary	349	-0.281	0.1832
Lymphoproliferative_diseases	binary	144	-0.4033	0.1881
Cholesterol_High_Density_Lipoprotein	quantitative	8584	1.3128	0.1893
IgA	quantitative	1195	1.2936	0.1961
Lung_Cancer	binary	170	0.5391	0.1994
Sleep_Apnea_Severe_Moderate	binary	588	-0.2144	0.2032
Bipolar_affective_disorder	binary	194	0.5	0.2044
Follicle_Stimulating_Hormone	quantitative	562	-1.2517	0.2112
Invasive_Gram_negative	binary	105	0.7336	0.2118
Graves	binary	15	-0.9433	0.2154
Mean_Corpuscular_Hemoglobin_Concentration	quantitative	10576	1.2091	0.2266
Enuresis	binary	89	0.7244	0.2275
Acute_pancreatitis	binary	92	-0.4487	0.2289
25_Hydroxy_Vitamin_D	quantitative	3469	1.1873	0.2352
Neutrophils	quantitative	10246	-1.1853	0.2359
Giant_Cell_Arthritis	binary	66	-0.5056	0.2431
Rehab_admission	binary	1602	-0.1305	0.2435
Abnormalities_of_breathing	binary	165	-0.3404	0.245
Paroxysmal_tachycardia	binary	271	-0.2737	0.2482
Dementia_in_Alzheimers_disease	binary	273	0.3806	0.2507
Red_Blood_Cell	quantitative	10535	1.1445	0.2525
Metabolic_acidosis	binary	829	0.1911	0.2547
Tubulointerstitial_diseases	binary	94	-0.4245	0.2548
Labor_and_delivery_complicated_by_fetal_stress_distress	binary	53	0.9373	0.2567
Fibromyalgia	binary	97	0.6643	0.2589
Abdominal_Aortic_Aneurysm	binary	138	-0.3625	0.2601
B12	quantitative	6869	-1.1205	0.2625
Pain_in_throat_and_chest	binary	526	-0.1968	0.27
Calcium_Ionized	quantitative	2975	-1.0979	0.2724
Cataract	binary	211	0.4061	0.2742
Inflammatory_Bowel_Disease	binary	154	-0.3265	0.2827
Autoimmune_Disease	binary	832	0.1781	0.2828
Autoimmune_Thyroiditis	binary	17	-0.8103	0.283
COPD_Emphy	binary	155	-0.3297	0.2832
Heart_failure	binary	1124	-0.1519	0.2916
Amylase	quantitative	3716	1.053	0.2924
COPD_exacerbations	binary	137	0.4867	0.2941
Stroke_Ischemic	binary	650	0.1972	0.3091
Panicdisorder	binary	99	-0.3763	0.3128
Temporomandibular_Joint_Disorder	binary	47	1.01	0.3184
FragileX_FMR1_haplotype8	binary	69	0.7168	0.3187
H1N1_Seroprotection	binary	133	0.4575	0.3223
Granulocytes	quantitative	10223	-0.9874	0.3234
Activated_Partial_Thromboplastin_Time	quantitative	3693	-0.9797	0.3273
Invasive_Gram_positive	binary	204	-0.2654	0.3291
ECG_leadmeasurementaVR_qrsppk	quantitative	5554	0.9747	0.3298
Colorectal_Cancer	binary	230	0.3206	0.3299
Varicose_Veins	binary	133	0.4459	0.3304
Alanine_Transaminase	quantitative	8647	0.9627	0.3357
Appendicular_Fat	quantitative	1659	-0.9605	0.3369
Epilepsy	binary	553	0.1927	0.3405
Tuberculosis_skin_test_Negative_NotTB_NotBCG	binary	266	-0.2333	0.3407
Nicotine_dependence	binary	577	-0.1639	0.342
Spine_BMD	quantitative	2019	0.949	0.3427
Tuberculosis_case_or_Mtb_infected	binary	552	0.1998	0.3441
Disorders_of_vestibular_function	binary	86	-0.3729	0.3489
Disturbances_of_skin_sensation	binary	67	0.6735	0.3491
Albumin	quantitative	5783	0.9259	0.3545
Ulcerative_Colitis	binary	131	-0.3047	0.3589
Sleep_disorders	binary	570	0.1825	0.3602
ECG_globalmeasurements_qrsdur	quantitative	6281	0.9145	0.3605
Atherosclerotic_diseases	binary	2484	-0.09718	0.3737
Cholelithiasis	binary	341	0.2317	0.376
Unspecified_urinary_incontinence	binary	65	0.6388	0.3764
Coxarthrosis_arthrosis_of_hip	binary	226	0.2854	0.3851
Rectal_Cancer	binary	62	0.6229	0.3875
Calculated_transferrin_saturation_ever_over_50_percent	binary	283	0.2481	0.3879
Osteoarthritis_any	binary	878	0.1403	0.3934
Trunk_Lean_Mass	quantitative	1659	0.8507	0.3951
Tuberculosis_skin_test_Positive_NotTB_NotBCG	binary	337	0.2257	0.3983
pH_Urine	quantitative	6600	0.8356	0.4034
Kidney_failure	binary	1381	-0.1122	0.4043
Cardiac_arrest	binary	180	-0.2453	0.4045
Plateletcrit	quantitative	9948	-0.8283	0.4075
Urethral_stricture	binary	104	-0.3065	0.409
Psoriasis	binary	436	0.1866	0.4123
Respiratory_alkalosis	binary	1124	-0.109	0.417
Urea	quantitative	4520	0.8046	0.4211
Glucose_Serum	quantitative	9322	-0.8034	0.4218
SmallPox_Lack_Of_Respons	binary	142	0.3323	0.4281
FT3_ratio_FT4	quantitative	3392	0.7878	0.4309
BMI_max	quantitative	6272	-0.781	0.4348
ECG_globalmeasurements_qtcf	quantitative	5553	0.7796	0.4357
Gout_Disease	binary	139	0.3269	0.4389
Waldenstroms_MGUS_IgM_DLBCL_CLL_SLL	binary	62	-0.3612	0.4424
Depression	binary	942	-0.1065	0.4509
Invasive_Staph_aureus	binary	121	-0.2639	0.4509
C_Reactive_Protein	quantitative	8859	-0.7511	0.4526
White_Blood_Cell	quantitative	10577	-0.7421	0.458
Disorders_of_lipoprotein_metabolism_and_other_lipidemias	binary	271	0.2127	0.4615
Asthma_Age_Onset_0_6YoA	binary	57	-0.3552	0.4628
Gamma_Glutamyl_Transpeptidase	quantitative	8178	0.7327	0.4638
Diverticular_disease	binary	290	0.2035	0.469
Cardiomyopathies_various	binary	230	0.2243	0.4746
Gastritis_and_duodenitis	binary	234	-0.1892	0.4756
ECG_leadmeasurementV5_sdur	quantitative	5177	-0.7023	0.4825
Invasive_Ecoli	binary	76	0.4116	0.487
Low_grade_B_cell_lymphoma	binary	36	-0.4075	0.5017
Asthma_High_drug_use_score_noH02	binary	285	-0.159	0.5104
Dorsalgia_chronic	binary	76	0.3836	0.5161
Asthma_Low_drug_use_score_noH02	binary	247	0.1909	0.5234
Bacterial_pneumonia	binary	141	-0.2117	0.5256
Metabolic_Syndrome_ATP_III	binary	1872	-0.06844	0.5257
MGUS	binary	142	-0.2113	0.5261
Stroke_Intracerebral_hemorrhage	binary	111	-0.234	0.5278
Atopic_dermatitis	binary	148	-0.2117	0.5299
Age_Related_Macular_Degeneration	binary	207	-0.1924	0.5309
Specific_personality_disorders	binary	66	-0.2924	0.5319
Spondylosis	binary	133	0.2608	0.5362
Calculus_of_kidney_and_ureter	binary	406	-0.1284	0.5368
Calcium_albumin_ratio	quantitative	4569	-0.6142	0.5391
SmallPox_Side_Effect	binary	153	0.2389	0.5396
Coronary_Artery_Disease	binary	2372	-0.06763	0.5404
Dyslexia	binary	387	-0.1313	0.5446
Gallstones	binary	320	0.1586	0.5454
Colon_Cancer	binary	168	0.2196	0.5503
Glucose_Fasting	quantitative	5765	-0.5933	0.553
Myositis	binary	67	-0.2764	0.5541
Height_Max	quantitative	8120	0.5811	0.5612
Inguinal_hernia	binary	160	-0.1825	0.5654
Osteoarthritis_ACLrupture	binary	69	-0.2681	0.5674
Brain_Cancer_NST_All	binary	86	0.2948	0.5694
Bipolar_Disorder	binary	269	0.1674	0.5701
Transient_cerebral_ischemic_attacks_and_related_syndromes	binary	185	0.1974	0.5709
Neuromuscular_dysfunction_of_bladder	binary	83	-0.2308	0.5885
Autism	binary	281	-0.1429	0.5914
Teeth_Straightening	binary	73	0.319	0.5926
Monocytes	quantitative	10246	-0.5338	0.5935
Bariatric_surgery	binary	36	-0.3233	0.5937
Congenital_malformations_of_cardiac_septa	binary	157	0.1958	0.5956
Monocytes_WBC_corrected	quantitative	10245	-0.5212	0.6022
Magnesium	quantitative	2889	0.5204	0.6028
Phobias	binary	199	-0.1501	0.6063
Abdominal_and_pelvic_pain	binary	258	0.1483	0.6065
Autoimmune_Thyroid_Disease_minus_Thyroid_Cancer	binary	165	0.1876	0.6087
Psoriasis	binary	373	0.119	0.6188
Asthma_Low_or_unknown_drug_use_score_noH02	binary	437	0.1082	0.6209
ECG_globalmeasurements_heartrate	quantitative	5554	0.4908	0.6236
Alzheimers_strict	binary	340	0.1398	0.6297
Dysphagia	binary	67	0.2852	0.6311
Viral_infection_of_unspecified_site	binary	84	-0.2031	0.6343
Testosterone_combined	quantitative	2621	0.472	0.637
Whole_Body_BMD	quantitative	1529	0.4582	0.6469
Basophils	quantitative	10223	-0.4545	0.6495
Creatine_Kinase	quantitative	4611	0.4463	0.6554
Pulse_Pressure	quantitative	5970	-0.4433	0.6576
Invasive_S_pneumoniae	binary	56	-0.2305	0.6582
Schizophrenia	binary	109	-0.1706	0.6658
One_or_more_Absent_Tooth	binary	58	-0.2235	0.6686
Erythrocyte_Sedimentation_Rate	quantitative	8147	-0.4256	0.6704
Troponin_T	quantitative	5515	-0.4171	0.6766
Migraine	binary	494	0.08558	0.6785
Pneumonia_Bacterial	binary	232	0.1232	0.6814
Calcium	quantitative	7061	0.4062	0.6846
Invasive_Encapsulated_bacteria	binary	85	0.2083	0.6857
Basophils_WBC_corrected	quantitative	10222	-0.4009	0.6885
Myeloid_diseases	binary	25	0.4077	0.69
Skin_Cancer_Basal_Cell	binary	318	-0.09406	0.6953
Obsessive_Compulsive_Disorder	binary	299	0.1026	0.6971
Mononeuropathies_of_upper_limb	binary	65	0.2263	0.7027
Fever_of_unknown_origin	binary	101	0.1747	0.7047
Glaucoma	binary	280	0.1119	0.7057
Creatine_Kinase_Muscle_Brain	quantitative	3238	0.3773	0.706
Birthweight	quantitative	1545	0.3691	0.7121
Hyperplasia_of_prostate	binary	551	0.07512	0.7165
Lipase	quantitative	2852	0.3625	0.717
Potassium	quantitative	9921	-0.3483	0.7276
Chloride	quantitative	5448	-0.3425	0.732
Lactate_Dehydrogenase	quantitative	6133	0.3348	0.7378
Whole_Body_Lean_Mass	quantitative	1659	0.3334	0.7389
Uric_Acid	quantitative	4666	0.3312	0.7405
Multiple_Sclerosis	binary	60	-0.1721	0.7407
Cigarettes_per_day	quantitative	2985	-0.3262	0.7443
Renal_tubulopathies	binary	60	-0.1678	0.7469
Asthma	binary	459	-0.06331	0.7511
FT3_Thyroid	quantitative	3483	0.3117	0.7553
Shoulder_lesions	binary	119	0.1309	0.756
Pneumonia	binary	782	0.05361	0.7577
Crohns_Disease	binary	28	-0.2207	0.7641
Hypertension	binary	2808	0.02922	0.7681
Retention_of_urine	binary	240	-0.08159	0.7696
Alzheimers_disease_or_Dementia	binary	1174	-0.05328	0.7789
Eosinophils	quantitative	10238	0.2801	0.7794
Vasomotor_and_allergic_rhinitis	binary	79	0.141	0.7848
Malaise_and_fatigue	binary	193	-0.0822	0.7883
Mild_mitral_regurgitation_echo_based	binary	377	-0.05712	0.7962
Plasma_Prothrombin_Time	quantitative	2951	0.2537	0.7997
Alkaline_Phosphatase	quantitative	8122	0.2474	0.8046
Bicarbonate	quantitative	2819	-0.2422	0.8087
Birthlength	quantitative	1545	0.2375	0.8123
Dementia_other_than_Alzheimers	binary	667	-0.05028	0.8142
Whole_Body_Area	quantitative	1529	0.2347	0.8145
Ponderal_Index	quantitative	1545	0.2328	0.816
Ferritin	quantitative	6911	-0.2295	0.8185
Amphetamine_Use_Disorder	binary	451	-0.04747	0.8185
Eosinophils_WBC_corrected	quantitative	10237	0.2173	0.828
Systolic_Blood_Pressure	quantitative	5970	-0.2052	0.8374
Anxiety	binary	716	-0.03385	0.8381
Nail_Fungus	binary	777	0.0328	0.8402
Chronic_Bronchitis	binary	59	0.1197	0.8407
Triglyceride	quantitative	7996	-0.1842	0.8538
Gastric_ulcer	binary	113	-0.07265	0.854
Kidney_Stones	binary	858	0.0288	0.8543
Diastolic_Blood_Pressure	quantitative	5970	0.1726	0.863
Melanoma	binary	76	0.08878	0.8634
Spine_Area	quantitative	2019	0.1706	0.8646
Osteoporosis	binary	74	0.08929	0.8646
Thyroid_Stimulating_Hormone	quantitative	8668	0.1675	0.867
Estimated_Glomerular_Filtration_Rate	quantitative	10166	-0.1641	0.8696
Appedincular_Lean_Mass	quantitative	1659	-0.1631	0.8705
White_Blood_Cell_Urine	quantitative	4700	-0.1624	0.871
Baldness_Thinning_Hair	binary	412	0.03341	0.8775
Neuroendocrine_cancers	binary	38	0.1108	0.8792
Anemia	binary	148	-0.05343	0.8793
Peripheral_Artery_Disease	binary	316	-0.03701	0.8804
Weight	quantitative	6271	0.1435	0.8859
Aortic_aneurysm_and_dissection	binary	161	0.0489	0.8883
Iron_deficiency_anemia	binary	114	-0.05433	0.8907
Hypotension	binary	284	0.03633	0.8908
Dialysis_kidney_transplant_and_CKD_stage_4_and_5	binary	268	-0.03604	0.8923
Obstructive_and_reflux_uropathy	binary	108	0.05545	0.8956
Abnormalities_of_heart_beat	binary	237	-0.03631	0.8965
Ankylosing_Spondylitis	binary	37	0.09297	0.8985
Prostate_Specific_Antigen	quantitative	6049	0.121	0.9037
Chronic_nephritic_syndrome	binary	364	-0.02565	0.9112
Alzheimers_all	binary	518	0.02528	0.9139
Tourette_or_Tics	binary	319	-0.02741	0.9157
Invasive_bacteria	binary	305	-0.02612	0.9158
Urticaria	binary	83	-0.04901	0.9159
Venous_thromboembolism	binary	320	-0.02471	0.919
Stroke_not_specified_as_hemorrhage_or_infarction	binary	215	0.03031	0.9211
Acute_sinusitis	binary	67	-0.05065	0.922
ECG_leadmeasurementV1_ramp	quantitative	5342	0.0971	0.9226
Occlusion_and_stenosis_of_precerebral_arteries_not_resulting_in_cerebral_infarction	binary	107	0.04009	0.9254
Diarrhea_and_gastroenteritis_of_infectious_origin	binary	107	0.0393	0.9259
Excision_of_lumbar_intervertebral_disc	binary	309	-0.02283	0.9262
Hip_Area	quantitative	819	-0.0905	0.9279
Bilirubin	quantitative	5706	0.089	0.9291
Hip_BMC	quantitative	1429	0.089	0.9291
Polyneurupathies	binary	65	-0.04298	0.9339
Type_2_Diabetes	binary	1142	0.01083	0.9369
Duodenal_ulcer	binary	136	-0.02819	0.9392
Osteoporosis_without_pathological_fracture	binary	49	-0.03803	0.9497
Phosphate_Serum	quantitative	4308	0.0622	0.9504
Creatinine	quantitative	10170	0.0621	0.9505
Hemorrhage_from_respiratory_passages	binary	141	0.02109	0.9542
BMI_mean	quantitative	4830	-0.0566	0.9549
Parkinsons_disease	binary	252	-0.01369	0.9627
Hypodontia	binary	53	-0.02633	0.9649
Mean_Arterial_Pressure	quantitative	5970	0.0322	0.9743
Immunosuppressant_Drugs	binary	330	-0.007054	0.9766
Prostate_Cancer	binary	734	0.003976	0.9817
Psoriatic_Arthritis	binary	39	14.93	0.9824
Baldness_or_Tooth_Agenesis	binary	434	-0.004458	0.983
Sodium	quantitative	9825	-0.0205	0.9837
Chronic_Lymphocytic_Leukemia_and_Small_Lymphocytic_Lymphoma	binary	18	15.02	0.9887
Multiple_myeloma_and_Plasmacytoma	binary	13	14.68	0.9888
Brain_Cancer_Meningioma	binary	15	15.94	0.9929
Thyroid_Goiter	binary	11	15.64	0.9931
Type_1_Diabetes	binary	67	-0.004407	0.9932
Myocardial_Infarction	binary	1348	0.001123	0.9933
