# Supplementary material for: Characterizing the evolution and phenotypic impact of ampliconic Y chromosome regions
Source: Nat Commun. 2023 Jul 6;14:3990. doi: 10.1038/s41467-023-39644-6 (PMC10326017; doi:10.1038/s41467-023-39644-6)
Supplement: Supplementary file 7 — Supplementary Data 4 [file 41467_2023_39644_MOESM7_ESM.xlsx]

## Sheet: Feuil1
phenotypes	type_pheno	N	beta	pvalue
Calculated_transferrin_saturation	quantitative	3796	3.0014	0.002705
Tubulointerstitial_diseases	binary	93	-1.116	0.005185
Basophils_WBC_corrected	quantitative	9904	-2.7889	0.0053
Basophils	quantitative	9905	-2.7031	0.006882
Eosinophils_WBC_corrected	quantitative	9917	-2.6788	0.007401
Schizophrenia	binary	110	-0.9781	0.008982
Myeloid_diseases	binary	27	-1.54	0.01266
Age_Related_Macular_Degeneration	binary	204	-0.8774	0.01297
Eosinophils	quantitative	9918	-2.3815	0.01726
Bilirubin	quantitative	5505	-2.2914	0.02198
Retention_of_urine	binary	237	-0.7144	0.02393
Paralytic_ileus_and_intestinal_obstruction_without_hernia	binary	94	-0.9378	0.03048
Chronic_Sinusitis	binary	184	-0.7134	0.0311
BMI_mean	quantitative	4669	2.1447	0.03203
Autism	binary	277	-0.6275	0.03832
Osteoarthritis_ACLrupture	binary	69	-0.969	0.03983
Anemia	binary	147	-0.7696	0.042
Hemiplegia	binary	74	-0.9337	0.04755
ECG_globalmeasurements_qtcf	quantitative	5382	1.9388	0.05258
Lactate_Dehydrogenase	quantitative	5943	-1.9273	0.05399
Iron	quantitative	4722	1.8996	0.05755
Cellulitis	binary	270	1.347	0.05891
Teeth_Straightening	binary	75	-0.8778	0.06474
Gastritis_and_duodenitis	binary	219	1.82	0.07026
Acute_and_chronic_nephritis	binary	85	-0.8384	0.07193
Occlusion_and_stenosis_of_precerebral_arteries_not_resulting_in_cerebral_infarction	binary	107	-0.7738	0.07585
Alkaline_Phosphatase	quantitative	7866	-1.7458	0.08089
Mean_Corpuscular_Volume	quantitative	10244	1.7405	0.0818
Stroke_Intracerebral_hemorrhage	binary	109	-0.7337	0.08574
Chronic_Bronchitis	binary	60	-0.9019	0.08611
Red_Blood_Cell_Width	quantitative	10120	-1.7	0.08917
Respiratory_alkalosis	binary	1091	-0.3088	0.09237
Colon_Cancer	binary	168	-0.632	0.09255
Diastolic_Blood_Pressure	quantitative	5765	-1.6806	0.09289
Giant_Cell_Arthritis	binary	64	-0.8803	0.09394
Cholelithiasis	binary	339	-0.4717	0.09715
Mean_Corpuscular_Hemoglobin	quantitative	10244	1.6483	0.09932
ECG_leadmeasurementV1_ramp	quantitative	5177	1.6307	0.103
Heart_failure	binary	1089	-0.3295	0.1034
Baldness_or_Tooth_Agenesis	binary	414	0.6578	0.1153
Diverticular_disease	binary	288	-0.4866	0.1158
Mean_Arterial_Pressure	quantitative	5765	-1.5544	0.1202
Asthma	binary	438	0.5888	0.1268
Chronic_nephritic_syndrome	binary	358	-0.4129	0.1305
Peripheral_Artery_Disease	binary	301	0.774	0.1313
Psoriasis	binary	369	-0.4062	0.1332
Triglyceride	quantitative	7734	-1.4852	0.1375
Bipolar_Disorder	binary	268	-0.4611	0.1416
Cystitis	binary	208	-0.5123	0.1452
Inguinal_hernia	binary	150	1.453	0.1491
Hemoglobin	quantitative	10250	1.4386	0.1503
Lymphocytes	quantitative	9927	1.4314	0.1523
Glucose_Fasting	quantitative	5570	-1.4262	0.1539
Baldness_Thinning_Hair	binary	394	0.5944	0.1552
Uric_Acid	quantitative	4520	1.3963	0.1627
Hematocrit	quantitative	10224	1.3926	0.1638
Sodium	quantitative	9523	-1.3875	0.1653
Stroke_not_specified_as_hemorrhage_or_infarction	binary	212	-0.4924	0.1668
COPD_exacerbations	binary	133	1.396	0.1682
FT4_ratio_TSH	quantitative	5923	1.3696	0.1709
Melanoma	binary	76	-0.7054	0.1741
B12	quantitative	6640	-1.3396	0.1804
Lymphoproliferative_diseases	binary	133	1.315	0.1916
Weight	quantitative	6064	1.2846	0.199
Calculated_transferrin_saturation_ever_over_50_percent	binary	274	0.648	0.2018
Gamma_Glutamyl_Transpeptidase	quantitative	7931	-1.2741	0.2027
Pulmonary_embolism	binary	163	-0.5032	0.2035
Calcium	quantitative	6841	1.2678	0.2049
Chloride	quantitative	5279	-1.2464	0.2127
Hypertension	binary	2731	-0.1707	0.2197
Systolic_Blood_Pressure	quantitative	5765	-1.2216	0.2219
Gallstones	binary	316	-0.3723	0.2225
B_lymphoid_cell_diseases	binary	121	1.22	0.2257
Hip_BMC	quantitative	1389	-1.208	0.2272
Creatine_Kinase_Muscle_Brain	quantitative	3138	1.196	0.2318
Gout_Disease	binary	139	-0.5101	0.2329
Magnesium	quantitative	2780	-1.1804	0.2379
Invasive_S_pneumoniae	binary	55	-0.7037	0.2387
Hyperplasia_of_prostate	binary	540	-0.3102	0.2398
Neutrophils	quantitative	9926	1.1705	0.2418
Type_2_Diabetes	binary	1100	0.2509	0.2529
Vasomotor_and_allergic_rhinitis	binary	79	-0.5922	0.2537
Pneumonia_Bacterial	binary	229	-0.3888	0.2625
FT4_Thyroid	quantitative	5950	1.1193	0.2631
Appendicular_Fat	quantitative	1602	-1.1189	0.2634
Abnormalities_of_heart_beat	binary	232	-0.3867	0.2638
White_Blood_Cell_Urine	quantitative	4560	-1.1172	0.264
Dementia_in_Alzheimers_disease	binary	267	0.5295	0.2664
Autoimmune_Thyroid_Disease_minus_Thyroid_Cancer	binary	159	0.7912	0.2688
Abdominal_and_pelvic_pain	binary	249	0.5601	0.2702
Gastroesophageal_reflux_disease	binary	261	-0.3598	0.2736
ECG_leadmeasurementV5_rdur	quantitative	5376	-1.0921	0.2748
Whole_Body_BMD	quantitative	1481	-1.0758	0.2822
Metabolic_acidosis	binary	815	-0.2246	0.2826
Dyslexia	binary	376	-0.3062	0.2842
ECG_leadmeasurementaVR_qrsppk	quantitative	5383	-1.0688	0.2852
Renal_tubulopathies	binary	59	-0.6367	0.2858
Plasma_Prothrombin_Time	quantitative	2846	-1.0672	0.286
Parkinsons_disease	binary	248	-0.3749	0.286
Folate	quantitative	4751	1.0536	0.2921
Multiple_myeloma_and_Plasmacytoma	binary	14	-1.094	0.2949
Invasive_Encapsulated_bacteria	binary	85	-0.5293	0.3059
Acute_Kidney_Injury	binary	335	-0.302	0.322
Glaucoma	binary	275	-0.3574	0.3259
Urethral_stricture	binary	97	0.9809	0.3303
ECG_globalmeasurements_heartrate	quantitative	5383	0.9684	0.3329
Polyneurupathies	binary	64	-0.5735	0.3359
Calcium_Ionized	quantitative	2874	-0.9561	0.3391
Atrioventricular_and_left_bundlebranch_block	binary	153	-0.4078	0.3419
Hypotension	binary	273	0.4282	0.3519
Granulocytes	quantitative	9905	0.9232	0.3559
Plateletcrit	quantitative	9630	0.9156	0.3599
Aortic_aneurysm_and_dissection	binary	158	-0.3855	0.3643
SmallPox_Lack_Of_Respons	binary	138	0.6481	0.3645
Psoriasis	binary	430	-0.2435	0.3667
Dysphagia	binary	67	-0.5382	0.3675
Transient_cerebral_ischemic_attacks_and_related_syndromes	binary	179	0.531	0.3685
Red_Blood_Cell	quantitative	10211	0.8982	0.3691
Monocytes_WBC_corrected	quantitative	9925	-0.896	0.3703
Birthweight	quantitative	1513	-0.8904	0.3734
BMI_max	quantitative	6065	0.8818	0.3779
Asthma_Low_or_unknown_drug_use_score_noH02	binary	429	-0.2374	0.38
Persistent_mood_affective_disorders	binary	150	-0.3686	0.3817
Appendicitis	binary	297	-0.2727	0.3854
Asthma_High_drug_use_score_noH02	binary	271	0.3952	0.386
Tourette_or_Tics	binary	305	0.3788	0.3929
Ponderal_Index	quantitative	1513	-0.8407	0.4006
Rehab_admission	binary	1538	0.147	0.4039
ECG_leadmeasurementV1_pamp	quantitative	5372	0.824	0.41
H1N1_Seroprotection	binary	133	-0.3848	0.4124
Disturbances_of_skin_sensation	binary	68	-0.4823	0.4166
Sleep_Apnea_Severe_Moderate	binary	559	0.2393	0.4241
Sleep_disorders	binary	554	0.2378	0.4275
Colorectal_Cancer	binary	228	-0.2939	0.4298
Cholesterol_High_Density_Lipoprotein	quantitative	8316	0.7873	0.4311
Alcohol_Dependence	binary	1377	0.1447	0.4337
Cataract	binary	206	0.42	0.4369
Abdominal_Aortic_Aneurysm	binary	132	-0.3622	0.4378
Type_1_Diabetes	binary	66	-0.4616	0.4381
Fever_of_unknown_origin	binary	100	-0.3945	0.4437
Albumin	quantitative	5600	0.7635	0.4452
Autoimmune_Disease	binary	817	-0.1586	0.4475
Whole_Body_Fat	quantitative	1602	-0.7561	0.4497
Paroxysmal_tachycardia	binary	256	0.3428	0.4528
Pneumonia	binary	757	0.1968	0.4532
Tuberculosis_skin_test_Negative_NotTB_NotBCG	binary	252	0.3434	0.4549
Congenital_malformations_of_cardiac_septa	binary	152	0.4401	0.4556
FT3_Thyroid	quantitative	3343	0.7402	0.4592
Lipase	quantitative	2746	0.7393	0.4598
Congenital_malformations_of_the_circulatory_system	binary	358	0.2682	0.4636
Invasive_Gram_positive	binary	196	-0.2853	0.4647
Calculus_of_kidney_and_ureter	binary	393	-0.2112	0.4662
Any_fracture_o40y_wo_hand_feet_skull	binary	839	-0.1557	0.4693
Whole_Body_Area	quantitative	1481	-0.7215	0.4707
Potassium	quantitative	9620	0.7045	0.4811
Appedincular_Lean_Mass	quantitative	1602	-0.6938	0.4879
FT3_ratio_FT4	quantitative	3256	0.6891	0.4908
Myocardial_Infarction	binary	1309	-0.1245	0.5072
Phosphate_Serum	quantitative	4161	-0.6602	0.5092
Amphetamine_Use_Disorder	binary	439	-0.1808	0.5111
Urea	quantitative	4358	-0.6481	0.517
Shoulder_lesions	binary	115	0.4627	0.5182
Cigarettes_per_day	quantitative	2902	0.6392	0.5227
Tuberculosis_skin_test_Positive_NotTB_NotBCG	binary	332	-0.208	0.5228
Age_At_First_Child_Birth	quantitative	8145	0.6339	0.5261
Echo_Ejection_Fraction_reduced	binary	614	0.178	0.5289
Whole_Body_Lean_Mass	quantitative	1602	-0.6151	0.5386
Atherosclerotic_diseases	binary	2393	0.1023	0.5401
Excision_of_lumbar_intervertebral_disc	binary	301	-0.2005	0.5401
Mild_mitral_regurgitation_echo_based	binary	362	0.2207	0.5457
Tuberculosis_case_or_Mtb_infected	binary	542	-0.1604	0.5506
Hip_BMD	quantitative	795	-0.5941	0.5526
Creatinine	quantitative	9863	-0.5938	0.5527
White_Blood_Cell	quantitative	10250	0.5934	0.5529
Glucose_Serum	quantitative	9028	0.5912	0.5544
Gastric_ulcer	binary	110	-0.3026	0.5581
Neutrophils_WBC_corrected	quantitative	9925	0.5814	0.561
Trunk_Fat	quantitative	1602	-0.5808	0.5615
Estimated_Glomerular_Filtration_Rate	quantitative	9857	0.5771	0.5639
Acute_sinusitis	binary	64	0.5818	0.5645
Cannabis_Use_Disorder	binary	440	0.1783	0.5724
Iron_deficiency_anemia	binary	109	0.404	0.5745
Neuromuscular_dysfunction_of_bladder	binary	80	-0.3277	0.5802
Dementia_other_than_Alzheimers	binary	648	-0.1597	0.5847
Dizziness_and_giddiness	binary	312	-0.1782	0.5867
Complications_and_illdefined_descriptions_of_heart_disease	binary	144	-0.2488	0.595
Kidney_Stones	binary	835	-0.1147	0.5957
Invasive_Staph_aureus	binary	116	-0.2612	0.611
Depression	binary	906	0.1101	0.6166
SmallPox_Side_Effect	binary	149	0.2924	0.6182
Asthma_Low_drug_use_score_noH02	binary	243	-0.178	0.6258
Diarrhea_and_gastroenteritis_of_infectious_origin	binary	103	0.3486	0.6269
Asthma_Age_Onset_0_6YoA	binary	53	0.494	0.6275
25_Hydroxy_Vitamin_D	quantitative	3351	0.4797	0.6314
C_Reactive_Protein	quantitative	8589	-0.4796	0.6315
Respiratory_failure	binary	217	-0.1855	0.6388
Enuresis	binary	88	0.3297	0.6537
Zoster	binary	55	-0.3244	0.6544
Reaction_to_severe_stress_and_adjustment_disorders	binary	211	0.1932	0.6728
IgA	quantitative	1148	-0.4221	0.673
Atopic_dermatitis	binary	143	-0.1948	0.6762
Alzheimers_all	binary	504	0.1308	0.6807
Acute_pancreatitis	binary	87	-0.2422	0.6823
Hypodontia	binary	51	0.4129	0.6838
Anxiety	binary	692	0.09907	0.6894
Angina_pectoris	binary	1375	0.07698	0.692
Lymphocytes_WBC_corrected	quantitative	9926	0.3949	0.6929
Nail_Fungus	binary	753	0.0935	0.6973
Obsessive_Compulsive_Disorder	binary	292	-0.1345	0.6986
Testosterone_combined	quantitative	2524	0.3864	0.6992
Spine_BMD	quantitative	1942	-0.3744	0.7082
ECG_globalmeasurements_print	quantitative	5201	-0.3732	0.709
ECG_leadmeasurementII_qrsarea	quantitative	5376	0.3715	0.7103
Hemorrhage_from_respiratory_passages	binary	136	0.2171	0.7123
Fibromyalgia	binary	96	0.264	0.713
Birthlength	quantitative	1513	-0.366	0.7144
Mean_Platelet_Volume	quantitative	9690	0.3657	0.7146
Monocytes	quantitative	9926	0.3452	0.73
Invasive_bacteria	binary	296	-0.1188	0.7301
Mean_Corpuscular_Hemoglobin_Concentration	quantitative	10249	0.3449	0.7302
Bipolar_affective_disorder	binary	192	0.158	0.735
Thyroid_Stimulating_Hormone	quantitative	8407	-0.3316	0.7402
Metabolic_Syndrome_ATP_III	binary	1805	0.05329	0.7433
Crohns_Disease	binary	27	-0.3339	0.7437
Intracranial_Aneurysm	binary	60	-0.2314	0.7489
Hyperkinetic_disorders	binary	224	0.1372	0.7527
One_or_more_Absent_Tooth	binary	56	-0.2278	0.7533
ECG_globalmeasurements_qrsdur	quantitative	6088	-0.3127	0.7545
Platelet	quantitative	10217	-0.3117	0.7553
Waldenstroms_MGUS_IgM_DLBCL_CLL_SLL	binary	59	-0.2249	0.7565
Aortic_Valve_Stenosis	binary	236	-0.1196	0.7623
Temporomandibular_Joint_Disorder	binary	47	0.3053	0.7632
Prostate_Cancer	binary	710	0.07819	0.7632
Follicle_Stimulating_Hormone	quantitative	546	0.3008	0.7637
Erythrocyte_Sedimentation_Rate	quantitative	7888	-0.2908	0.7712
Pulse_Pressure	quantitative	5765	-0.2894	0.7723
Varicose_Veins	binary	131	0.1651	0.7788
Ferritin	quantitative	6685	0.2776	0.7813
Spine_BMC	quantitative	1373	-0.2773	0.7816
Lung_Cancer	binary	168	0.142	0.7824
Spondylosis	binary	130	0.1611	0.7849
Kidney_Cancer	binary	138	0.157	0.7907
Osteoarthritis_any	binary	855	0.0615	0.7921
Alanine_Transaminase	quantitative	8377	0.2629	0.7926
Bladder_Cancer	binary	166	-0.1219	0.7933
Head_and_Neck_cancer_JNCI_squamous	binary	28	-0.2676	0.7934
Creatine_Kinase	quantitative	4462	-0.2511	0.8017
Cholesterol_Total	quantitative	8583	0.2434	0.8077
Troponin_T	quantitative	5343	0.2407	0.8098
Immunosuppressant_Drugs	binary	319	0.08716	0.8104
Trunk_Lean_Mass	quantitative	1602	-0.2388	0.8113
Phobias	binary	192	-0.09978	0.8127
Labor_and_delivery_complicated_by_fetal_stress_distress	binary	52	0.2553	0.814
Aspartate_Transaminase	quantitative	8163	-0.2245	0.8223
Duodenal_ulcer	binary	132	-0.1074	0.8349
Viral_infection_of_unspecified_site	binary	80	0.1458	0.8394
Mononeuropathies_of_upper_limb	binary	64	-0.1431	0.8427
Pain_in_throat_and_chest	binary	503	0.05638	0.8449
Myositis	binary	64	-0.1404	0.8458
Ulcerative_Colitis	binary	124	0.1118	0.8492
MGUS	binary	136	-0.09568	0.8526
Spine_Area	quantitative	1942	0.1855	0.8529
Bacterial_pneumonia	binary	135	-0.09296	0.8568
Amylase	quantitative	3599	0.1801	0.8571
Epilepsy	binary	540	0.04881	0.8607
Panicdisorder	binary	94	-0.1037	0.8608
Stroke_Ischemic	binary	636	-0.04448	0.8639
Cervical_Disc_Disorders	binary	44	0.1708	0.8662
Disorders_of_vestibular_function	binary	81	0.1122	0.8762
HbA1c	quantitative	4904	0.1526	0.8787
Coronary_Artery_Disease	binary	2290	0.02403	0.8849
Unspecified_urinary_incontinence	binary	65	-0.103	0.8873
Specific_personality_disorders	binary	63	-0.09627	0.8939
Bicarbonate	quantitative	2725	0.1329	0.8943
Cardiac_arrest	binary	172	-0.05956	0.8975
Delirium_not_induced_by_alcohol_or_drug	binary	103	-0.07517	0.9004
Migraine	binary	481	0.03582	0.9012
Iron_Binding_Capacity	quantitative	3894	-0.1134	0.9097
Venous_thromboembolism	binary	309	0.04078	0.9117
Alzheimers_disease_or_Dementia	binary	1142	0.02874	0.9124
Height_Max	quantitative	7858	-0.1052	0.9162
Invasive_Gram_negative	binary	105	-0.06111	0.9174
ECG_leadmeasurementV5_sdur	quantitative	5017	-0.1009	0.9197
Prostate_Specific_Antigen	quantitative	5853	0.096	0.9235
Alzheimers_strict	binary	333	-0.03432	0.9252
Skin_Cancer_Basal_Cell	binary	306	0.0327	0.9298
Abnormalities_of_breathing	binary	156	0.04386	0.9316
Disorders_of_lipoprotein_metabolism_and_other_lipidemias	binary	265	0.02991	0.9389
Hip_Area	quantitative	795	-0.0749	0.9404
Activated_Partial_Thromboplastin_Time	quantitative	3570	-0.0662	0.9472
Obstructive_and_reflux_uropathy	binary	105	-0.03849	0.9479
Calcium_albumin_ratio	quantitative	4405	0.0618	0.9508
FragileX_FMR1_haplotype8	binary	69	-0.04446	0.9508
Dorsalgia_chronic	binary	75	0.03905	0.9567
Psoriatic_Arthritis	binary	40	0.05375	0.9578
Nicotine_dependence	binary	553	-0.01293	0.9619
COPD_all_30PY	binary	162	14.23	0.967
pH_Urine	quantitative	6386	0.037	0.9705
Cholesterol_Low_Density_Lipoprotein	quantitative	7986	0.0356	0.9716
Inflammatory_Bowel_Disease	binary	146	-0.01797	0.9719
Dialysis_kidney_transplant_and_CKD_stage_4_and_5	binary	259	-0.01156	0.9767
Bariatric_surgery	binary	34	-0.02754	0.9784
Osteoporosis	binary	70	14.31	0.9789
Osteoporosis_without_pathological_fracture	binary	46	13.94	0.9799
Kidney_failure	binary	1331	0.005081	0.9801
Malaise_and_fatigue	binary	186	0.01143	0.9804
Rectal_Cancer	binary	60	14.27	0.9806
Urticaria	binary	78	14.64	0.9807
Lymphoma_Non_Hodgkins	binary	53	14.14	0.9809
Low_grade_B_cell_lymphoma	binary	33	13.66	0.9811
Multiple_Sclerosis	binary	56	14.3	0.9811
Ankylosing_Spondylitis	binary	35	13.81	0.9818
Neuroendocrine_cancers	binary	37	-0.02058	0.9839
Brain_Cancer_NST_All	binary	82	15.47	0.9867
Chronic_Lymphocytic_Leukemia_and_Small_Lymphocytic_Lymphoma	binary	18	14.06	0.9879
Cardiomyopathies_various	binary	225	-0.005805	0.989
COPD_Emphy	binary	147	0.00476	0.9926
Thyroid_Adenomas	binary	14	14.8	0.9926
Thyroid_Goiter	binary	11	14.55	0.9927
Autoimmune_Thyroiditis	binary	15	15.02	0.9928
Graves	binary	13	14.88	0.9929
Coxarthrosis_arthrosis_of_hip	binary	222	-0.003498	0.9934
Invasive_Ecoli	binary	75	-0.005992	0.9934
Mesothelial_and_soft_tissue_cancer	binary	23	16.17	0.9948
Brain_Cancer_Meningioma	binary	15	15.81	0.9951
